# Supplementary material for: A Mitochondrial Localized Chaperone Regulator OsBAG6 Functions in Saline-Alkaline Stress Tolerance in Rice
Source: Rice (N Y). 2024 Jan 22;17:10. doi: 10.1186/s12284-024-00686-z (PMC10803725; doi:10.1186/s12284-024-00686-z)
Supplement: Supplementary file 2 — Additional file 2: Table S1 Primers used in this study. Table S2 List of differentially expressed genes (DEGs) in shoots in OsBAG6OE vs. Kitaake under normal conditions. Table S3 List of differentially expressed genes (DEGs) in roots in OsBAG6OE vs. Kitaake under normal conditions. Table S4 Specifically enriched proteins in OsBAG6-FLAG expressed plants. [file 12284_2024_686_MOESM2_ESM.xlsx]

## Sheet: Table S1
Table S1 – Primers used in this study.
Primer Name	Forward (5'-3')	Reverse (5'-3')
Primers for gene cloning and vector construction
OsBAG6-F/-R	ATGGGCTCCTACCACTACACC	CTACACTCCCCCGAAAAATCTC
OsBAG6-pCsV1300-F/-R (XbaI/EcoRI)	GC TCTAGA ATGGGCTCCTACC	CG GAATTC CACTCCCCCGAAAAATC
OsBAG6-326-GFP-F/-R	acgggggactctaga ATGGGCTCCTACC	gctcaccatggatcc CACTCCCCCGAAAAATC
OsBAG6-326-FLAG-F/-R	acgggggactctaga ATGGGCTCCTACC	cttgtagtcggatcc CACTCCCCCGAAAAATC
OsBAG6-CRISPR-F/-R	gccgCGGATCCCGGTTACCACCCC	aaacGGGGTGGTAACCGGGATCCG
OsBAG6-pro-F/-R	ACCTATCCGTTCGTCGGCTCGTGG	GGCGCCCCAAACCTGTGCTTTG
OsBAG6-pro-pCAMBIA1302-F/R (EcoRI/KpnI)	catgattacgaattcACCTATCCGTTCGTC	ggatccccgggtaccGGCGCCCCAAACCTG
OsBAG6-CDS-pCAMBIA1302-F/R (KpnI/SalI)	ttcgagctcggtaccATGGGCTCCTACCAC	gaactgcaggtcgacctacttgtcatcgtc
OsBAG6-MBP-FLAG-F/R	GCGGCCGCGATATCGTCGACATGGGCTCCTACCAC	TCGTCCTTGTAGTCGGATCCCACTCCCCCGAAAAA
OsBAG6-AD-F/R	GAGGCCAGTGAATTCATGGGCTCCTACCAC	GAGCTCGATGGATCCCTACACTCCCCCGAA
OsCaM1-1-326-HA-F/R	acgggggactctaga ATGGCGGACCAGCTC	tgggtacgcgtcgac CTTGGCCATCAT
OsCaM1-1-pGEX4T-1-F/R	ATCTGGTTCCGCGTGGATCCATGGCGGACCAGCTC	ACCCATGGAGTCTAGAATTCTCACTTGGCCATCAT
OsCaM1-1-BD-F/R	ATGGAGGCCGAATTCATGGCGGACCAGCTC	CAGGTCGACGGATCCTCACTTGGCCATCAT
Primers for RT-qPCR
OsBAG6-F1/R1	TAGTACTATTGGCAAAGCACAGGTTT	AAGAAGTGGGAGGTGGAGGTGTA
OsYSL2-F/R	GAGGGACAACGGTGTCATTGCTGGT	TGCAGAAAAGCCCTCGACGCCAAGA
OsTOM2-F/R	ACCTTCTACCCTGTCTTTGT	CTCCACTCCTGTTTCAAGGC
OsGAPDH1-F/R	CTGAGAATAAAACGTGGACGGTG	TCCATATCATCAGCATCGTTACAAC

## Sheet: Table S2
Table S2. List of differentially expressed genes (DEGs) in shoots in OsBAG6OE vs. Kitaake under normal conditions. DEGs between the shoot of OsBAG6OE and Kitaake (|log2(fold change)| > 1 and q-value < 0.05) were listed.
List of genes up-regulated in shoot.
Accession Number	Locus	Status	Kitaake_Shoot (FPKM)	OsBAG6OE_shoot (FPKM)	log2(fold change)	p-value	q-value (adjusted P value)	Significant	Best-hit-rice-name	Annotation
OsKitaake01g108700	Chr1:8675827-8676709	OK	0	5.57605	inf	5e-05	0.0013098	yes	LOC_Os01g15240	expressed protein
OsKitaake01g207740	Chr1:21374000-21376181	OK	0	1.73896	inf	5e-05	0.0013098	yes
OsKitaake01g207756	Chr1:21381847-21382693	OK	0	4.8471	inf	5e-05	0.0013098	yes	LOC_Os12g18260	zinc knuckle domain containing protein, expressed
OsKitaake01g207764	Chr1:21411908-21415992	OK	0	60.7856	inf	5e-05	0.0013098	yes	LOC_Os02g40240	receptor kinase, putative, expressed
OsKitaake01g237150	Chr1:24558724-24561861	OK	0	1.648	inf	5e-05	0.0013098	yes	LOC_Os01g16660	transposon protein, putative, unclassified, expressed
OsKitaake01g465400	Chr1:42253119-42253515	OK	0	21.4986	inf	5e-05	0.0013098	yes
OsKitaake02g211550	Chr2:21799328-21800646	OK	0	2.68006	inf	5e-05	0.0013098	yes
OsKitaake02g215100	Chr2:22187785-22188552	OK	0	3.40947	inf	5e-05	0.0013098	yes
OsKitaake02g247000	Chr2:24811377-24812118	OK	0	6.98823	inf	5e-05	0.0013098	yes	LOC_Os02g40240	receptor kinase, putative, expressed
OsKitaake02g247100	Chr2:24812174-24814322	OK	0	4.8909	inf	5e-05	0.0013098	yes	LOC_Os11g44890	expressed protein
OsKitaake02g247700	Chr2:24839753-24840487	OK	0	1.52538	inf	5e-05	0.0013098	yes	LOC_Os10g23830	PPR repeat domain containing protein, putative, expressed
OsKitaake02g247940	Chr2:25131565-25132157	OK	0	78.8037	inf	5e-05	0.0013098	yes	LOC_Os02g40180	receptor-like protein kinase 5 precursor, putative, expressed
OsKitaake02g248020	Chr2:25132299-25135121	OK	0	65.5842	inf	5e-05	0.0013098	yes	LOC_Os02g40240	receptor kinase, putative, expressed
OsKitaake02g248100	Chr2:25197262-25199758	OK	0	3.26605	inf	5e-05	0.0013098	yes	LOC_Os02g40340	expressed protein
OsKitaake03g004800	Chr3:348149-349946	OK	0	0.963878	inf	5e-05	0.0013098	yes	LOC_Os03g01520	expressed protein
OsKitaake03g076700	Chr3:5406660-5410332	OK	0	1.56841	inf	5e-05	0.0013098	yes
OsKitaake03g146100	Chr3:10644517-10646103	OK	0	81.5337	inf	5e-05	0.0013098	yes	LOC_Os03g18779	expressed protein
OsKitaake03g264200	Chr3:24737966-24738857	OK	0	5.22523	inf	5e-05	0.0013098	yes	LOC_Os03g43100	expressed protein
OsKitaake04g119400	Chr4:21398305-21399298	OK	0	1.01051	inf	0.00145	0.0229926	yes
OsKitaake05g002800	Chr5:215036-215231	OK	0	45.4213	inf	5e-05	0.0013098	yes	LOC_Os05g01330	expressed protein
OsKitaake05g013400	Chr5:1069853-1070457	OK	0	0.963633	inf	5e-05	0.0013098	yes	LOC_Os05g02610	expressed protein
OsKitaake05g018350	Chr5:1503728-1516704	OK	0	58.3381	inf	5e-05	0.0013098	yes	LOC_Os02g40130	leucine-rich, putative, expressed
OsKitaake05g261900	Chr5:28238300-28238760	OK	0	1.3727	inf	0.00185	0.027646	yes	LOC_Os05g48770	expressed protein
OsKitaake07g007900	Chr7:660211-665273	OK	0	111.97	inf	5e-05	0.0013098	yes
OsKitaake07g041600	Chr7:3296279-3297550	OK	0	208.003	inf	5e-05	0.0013098	yes	LOC_Os07g06834	expressed protein
OsKitaake07g112500	Chr7:12641000-12641255	OK	0	1.9161	inf	0.00185	0.027646	yes	LOC_Os07g22840	anaphase-promoting complex subunit 11, putative, expressed
OsKitaake07g200800	Chr7:23203700-23204296	OK	0	1.26947	inf	5e-05	0.0013098	yes	LOC_Os07g38690	ubiquitin-like protein SMT3, putative, expressed
OsKitaake08g023201	Chr8:1995952-1996672	OK	0	0.968519	inf	5e-05	0.0013098	yes	LOC_Os08g33850	nucleoside-triphosphatase, putative, expressed
OsKitaake08g086600	Chr8:9458286-9458493	OK	0	23.1379	inf	5e-05	0.0013098	yes
OsKitaake09g121600	Chr9:16586872-16587471	OK	0	33.8433	inf	5e-05	0.0013098	yes
OsKitaake10g092501	Chr10:14796779-14799235	OK	0	5.53627	inf	5e-05	0.0013098	yes	LOC_Os04g25960	expressed protein
OsKitaake10g161400	Chr10:20924007-20925213	OK	0	0.92179	inf	5e-05	0.0013098	yes	LOC_Os10g37604	expressed protein
OsKitaake10g161500	Chr10:20925213-20925985	OK	0	1.16083	inf	5e-05	0.0013098	yes	LOC_Os10g37604	expressed protein
OsKitaake11g104100	Chr11:10402537-10407193	OK	0	1.26409	inf	5e-05	0.0013098	yes	LOC_Os11g17954	transposon protein, putative, Pong sub-class, expressed
OsKitaake11g196100	Chr11:24387909-24389930	OK	0	1.18902	inf	5e-05	0.0013098	yes	LOC_Os11g39960	expressed protein
OsKitaake11g197100	Chr11:24495053-24497260	OK	0	1.39476	inf	5e-05	0.0013098	yes	LOC_Os11g40110	RWP-RK, putative, expressed
OsKitaake11g198400	Chr11:24572149-24574279	OK	0	2.00001	inf	5e-05	0.0013098	yes	LOC_Os11g40430	wall-associated receptor kinase-like 2 precursor, putative, expressed
OsKitaake11g198500	Chr11:24575865-24576266	OK	0	1.95634	inf	5e-05	0.0013098	yes	LOC_Os11g40249	expressed protein
OsKitaake11g198600	Chr11:24576948-24579716	OK	0	3.97023	inf	5e-05	0.0013098	yes	LOC_Os10g31290	expressed protein
OsKitaake11g198900	Chr11:24610353-24614988	OK	0	2.61394	inf	5e-05	0.0013098	yes
OsKitaake11g199500	Chr11:24646212-24650452	OK	0	2.62182	inf	5e-05	0.0013098	yes	LOC_Os11g40390	expressed protein
OsKitaake11g199550	Chr11:24650683-24651715	OK	0	1.0362	inf	5e-05	0.0013098	yes
OsKitaake12g109700	Chr12:13156871-13157192	OK	0	9.5707	inf	0.00145	0.0229926	yes	LOC_Os12g23754	expressed protein
OsKitaake12g121200	Chr12:15662704-15663374	OK	0	2.89552	inf	5e-05	0.0013098	yes	LOC_Os05g45560	expressed protein
OsKitaake12g141701	Chr12:19085544-19087502	OK	0	3.48569	inf	5e-05	0.0013098	yes
OsKitaakeM022600	scaffold_17:65418-79753	OK	0	16.9972	inf	5e-05	0.0013098	yes	LOC_Os02g40240	receptor kinase, putative, expressed
OsKitaakeM022701	scaffold_17:110285-116226	OK	0	1.90533	inf	5e-05	0.0013098	yes	LOC_Os02g40240	receptor kinase, putative, expressed
OsKitaake02g312100	Chr2:30559101-30559743	OK	2.60835	2362.72	9.8231	5e-05	0.0013098	yes	LOC_Os02g48780	IQ calmodulin-binding and BAG domain containing protein, putative, expressed	OsBAG6
OsKitaake11g191800	Chr11:23882560-23901012	OK	0.172448	10.76	5.96338	5e-05	0.0013098	yes	LOC_Os11g39160	NBS-LRR disease resistance protein, putative, expressed
OsKitaake07g070600	Chr7:5798280-5806433	OK	0.0800352	2.95423	5.206	0.0015	0.0236325	yes	LOC_Os02g30974	expressed protein
OsKitaakeM022800	scaffold_17:43605-45208	OK	1.51866	55.2684	5.18558	5e-05	0.0013098	yes	LOC_Os02g40260	uncharacterized protein At4g06744 precursor, putative, expressed
OsKitaake07g158000	Chr7:19464407-19465478	OK	0.217306	5.64974	4.70038	0.00055	0.0104491	yes
OsKitaake04g055000	Chr4:10370562-10374432	OK	1.02128	26.1665	4.67927	5e-05	0.0013098	yes	LOC_Os04g17660	rhodanese-like domain containing protein, putative, expressed
OsKitaake02g216100	Chr2:22341944-22344138	OK	0.135862	3.47804	4.67806	0.0026	0.0360681	yes	LOC_Os02g36280	cytochrome P450, putative, expressed
OsKitaake11g130600	Chr11:16449506-16464242	OK	0.369632	9.42405	4.67219	5e-05	0.0013098	yes	LOC_Os01g35980	expressed protein
OsKitaake02g215700	Chr2:22278573-22285177	OK	0.294902	7.18291	4.60626	5e-05	0.0013098	yes	LOC_Os02g36210	ent-kaurene synthase, chloroplast precursor, putative, expressed
OsKitaake06g134900	Chr6:12618763-12619564	OK	0.238363	5.48876	4.52525	0.0001	0.00243724	yes	LOC_Os06g21410	arabinogalactan peptide 23 precursor, putative, expressed
OsKitaake10g147100	Chr10:19773985-19776906	OK	4.72791	107.427	4.50601	5e-05	0.0013098	yes	LOC_Os10g35520	hydrolase, alpha/beta fold family domain containing protein, expressed
OsKitaake02g215600	Chr2:22247933-22251098	OK	0.864079	19.408	4.48935	5e-05	0.0013098	yes	LOC_Os02g36190	cytochrome P450, putative, expressed
OsKitaake03g299600	Chr3:28878694-28879384	OK	0.412603	9.01573	4.44962	0.0001	0.00243724	yes	LOC_Os03g48760	Cupin domain containing protein, expressed
OsKitaake02g010300	Chr2:730945-737860	OK	0.21729	4.39514	4.33822	5e-05	0.0013098	yes	LOC_Os02g02230	cytochrome P450, putative, expressed
OsKitaake07g017600	Chr7:1234836-1240559	OK	0.397808	7.55207	4.24673	5e-05	0.0013098	yes	LOC_Os07g03040	expressed protein
OsKitaake10g087000	Chr10:14028733-14038449	OK	0.314248	5.3214	4.08183	5e-05	0.0013098	yes	LOC_Os10g25850	nuclear transcription factor Y subunit, putative, expressed
OsKitaake04g290100	Chr4:34734549-34735477	OK	0.873614	13.4493	3.94439	5e-05	0.0013098	yes	LOC_Os04g55980	glycine-rich RNA-binding, abscisic acid-inducible protein, putative, expressed
OsKitaake10g197700	Chr10:23314229-23317737	OK	0.276682	3.99431	3.85165	5e-05	0.0013098	yes	LOC_Os10g41838	F-box protein interaction domain containing protein, expressed
OsKitaake03g348900	Chr3:32829546-32830396	OK	0.849952	12.2448	3.84864	5e-05	0.0013098	yes	LOC_Os03g55460	expressed protein
OsKitaake05g078300	Chr5:7886433-7887914	OK	0.799362	11.3754	3.83092	5e-05	0.0013098	yes	LOC_Os05g13620	RNA recognition motif containing protein, putative, expressed
OsKitaake06g191000	Chr6:21587921-21597816	OK	0.179155	2.54495	3.82835	5e-05	0.0013098	yes	LOC_Os06g37224	cytochrome P450, putative, expressed
OsKitaake03g134400	Chr3:9844979-9847778	OK	0.281769	3.8203	3.7611	0.0005	0.00968262	yes	LOC_Os03g17480	IN2-1 protein, putative, expressed
OsKitaake11g196300	Chr11:24421021-24428527	OK	1.6178	21.6239	3.74052	5e-05	0.0013098	yes	LOC_Os11g40009	phospholipase, patatin family, putative, expressed
OsKitaake08g104100	Chr8:11851061-11852654	OK	0.496689	5.46685	3.46029	5e-05	0.0013098	yes	LOC_Os08g19420	O-methyltransferase, putative, expressed
OsKitaake04g298300	Chr4:35317189-35319619	OK	0.470067	5.15433	3.45485	5e-05	0.0013098	yes	LOC_Os04g56910	transferase family protein, putative, expressed
OsKitaake03g299700	Chr3:28882829-28883554	OK	0.629306	6.76418	3.42608	0.0003	0.00632006	yes	LOC_Os03g48780	Cupin domain containing protein, expressed
OsKitaake05g095600	Chr5:11534998-11548816	OK	1.16068	12.2705	3.40215	5e-05	0.0013098	yes	LOC_Os05g17604	SHR5-receptor-like kinase, putative, expressed
OsKitaake02g119300	Chr2:9771364-9777825	OK	0.197312	2.03749	3.36824	5e-05	0.0013098	yes	LOC_Os02g16940	OsSub13 - Putative Subtilisin homologue, expressed
OsKitaake08g206300	Chr8:25950054-25952610	OK	0.43308	4.45444	3.36254	5e-05	0.0013098	yes	LOC_Os08g39660	cytochrome P450, putative, expressed
OsKitaake06g268700	Chr6:29121766-29123285	OK	0.223647	2.26994	3.34336	0.00035	0.00723519	yes	LOC_Os06g48560	transferase family protein, putative, expressed
OsKitaake11g220900	Chr11:27076273-27080509	OK	0.10428	1.04511	3.32512	5e-05	0.0013098	yes	LOC_Os11g43700	RGH1A, putative, expressed
OsKitaake01g063000	Chr1:4691897-4693502	OK	0.419409	4.0959	3.28775	5e-05	0.0013098	yes	LOC_Os01g09190	expressed protein
OsKitaake06g131400	Chr6:12236505-12249486	OK	0.294364	2.85623	3.27844	5e-05	0.0013098	yes	LOC_Os06g20790	SAM dependent carboxyl methyltransferase, putative, expressed
OsKitaake07g114900	Chr7:12989668-12991430	OK	0.566954	5.17059	3.18903	5e-05	0.0013098	yes	LOC_Os07g23430	fatty acid desaturase, putative, expressed
OsKitaake02g203900	Chr2:21153263-21160254	OK	0.624521	5.31637	3.08962	0.00245	0.0343109	yes	LOC_Os02g34580	ammonium transporter protein, putative, expressed
OsKitaake08g167600	Chr8:22058986-22064019	OK	0.353184	2.91402	3.04452	5e-05	0.0013098	yes
OsKitaake10g046200	Chr10:6804019-6804760	OK	1.12418	9.21289	3.03478	5e-05	0.0013098	yes	LOC_Os10g11500	SCP-like extracellular protein, expressed
OsKitaake07g021300	Chr7:1560723-1561700	OK	26.0982	207.495	2.99106	5e-05	0.0013098	yes	LOC_Os07g03730	SCP-like extracellular protein, expressed
OsKitaake11g160700	Chr11:20528677-20548835	OK	0.201668	1.58732	2.97654	5e-05	0.0013098	yes	LOC_Os11g34624	TKL_IRAK_DUF26-lc.29 - DUF26 kinases have homology to DUF26 containing loci, expressed
OsKitaake04g290200	Chr4:34738595-34739605	OK	0.381649	2.99252	2.97104	0.00035	0.00723519	yes	LOC_Os04g56000	AGAP001055-PA, putative, expressed
OsKitaake07g022900	Chr7:1649792-1654365	OK	0.504625	3.82128	2.92077	5e-05	0.0013098	yes	LOC_Os07g03870	receptor like protein kinase, putative, expressed
OsKitaake04g030400	Chr4:6086843-6088316	OK	0.541551	4.02037	2.89216	0.0001	0.00243724	yes	LOC_Os04g10000	sex determination protein tasselseed-2, putative, expressed
OsKitaake02g214550	Chr2:22036419-22038018	OK	0.534283	3.82495	2.83976	5e-05	0.0013098	yes	LOC_Os02g36000	zinc finger protein, putative, expressed
OsKitaake02g215000	Chr2:22177704-22179484	OK	2.52479	17.6427	2.80484	5e-05	0.0013098	yes	LOC_Os02g36110	cytochrome P450, putative, expressed
OsKitaake10g139200	Chr10:19251878-19253788	OK	0.813346	5.52325	2.76358	5e-05	0.0013098	yes	LOC_Os10g34700	expressed protein
OsKitaake04g004200	Chr4:569136-577451	OK	0.152303	1.03054	2.75839	5e-05	0.0013098	yes	LOC_Os04g01874	protein kinase, putative, expressed
OsKitaake08g070900	Chr8:7678161-7679272	OK	0.241577	1.60413	2.73124	0.0017	0.0258421	yes
OsKitaake04g030200	Chr4:6024809-6033177	OK	2.01316	13.2867	2.72245	5e-05	0.0013098	yes	LOC_Os04g09900	ent-kaurene synthase, chloroplast precursor, putative, expressed
OsKitaake01g097100	Chr1:7744020-7750010	OK	0.526514	3.44006	2.70789	5e-05	0.0013098	yes	LOC_Os01g13610	isoflavone reductase homolog IRL, putative, expressed
OsKitaake06g109000	Chr6:9072975-9075262	OK	1.16803	7.50286	2.68336	5e-05	0.0013098	yes	LOC_Os06g15680	cytochrome P450 71A6, putative, expressed
OsKitaake02g215400	Chr2:22202394-22211002	OK	1.13833	7.29547	2.68009	5e-05	0.0013098	yes	LOC_Os02g36140	terpene synthase, putative, expressed
OsKitaake06g191200	Chr6:21671008-21678391	OK	1.60764	10.2297	2.66975	5e-05	0.0013098	yes	LOC_Os06g37300	cytochrome P450, putative, expressed
OsKitaake07g263100	Chr7:27963879-27965927	OK	0.815247	5.17822	2.66715	5e-05	0.0013098	yes	LOC_Os07g46846	sex determination protein tasselseed-2, putative, expressed
OsKitaake07g142100	Chr7:17480642-17483863	OK	0.459032	2.85408	2.63636	5e-05	0.0013098	yes	LOC_Os04g48200	cytochrome P450, putative, expressed
OsKitaake01g175000	Chr1:16255244-16256357	OK	0.29955	1.84021	2.61901	0.00045	0.00883851	yes	LOC_Os01g28450	SCP-like extracellular protein, expressed
OsKitaake12g022900	Chr12:1518653-1521104	OK	1.09377	6.63006	2.59972	5e-05	0.0013098	yes	LOC_Os11g03820	D-mannose binding lectin family protein, expressed
OsKitaake05g159700	Chr5:20049298-20051428	OK	2.23648	13.3882	2.58166	5e-05	0.0013098	yes	LOC_Os05g33900	auxin-induced protein 5NG4, putative, expressed
OsKitaake07g114700	Chr7:12967445-12973397	OK	0.56828	3.36848	2.56743	5e-05	0.0013098	yes	LOC_Os07g23410	fatty acid desaturase, putative, expressed
OsKitaake02g010200	Chr2:701501-719575	OK	0.19709	1.16683	2.56568	0.0003	0.00632006	yes	LOC_Os02g02210	aminotransferase, putative, expressed
OsKitaake07g021400	Chr7:1573485-1574006	OK	6.7402	39.7803	2.56119	5e-05	0.0013098	yes	LOC_Os07g03740	SCP-like extracellular protein, expressed
OsKitaake12g200400	Chr12:24676938-24695800	OK	0.179849	1.05501	2.55241	0.0008	0.0141618	yes	LOC_Os12g40630	helix-loop-helix DNA-binding domain containing protein, expressed
OsKitaake06g204400	Chr6:23208863-23210662	OK	2.18012	12.6719	2.53915	5e-05	0.0013098	yes	LOC_Os06g39780	cytochrome P450, putative, expressed
OsKitaake02g242850	Chr2:24442563-24444565	OK	0.235463	1.36497	2.5353	0.0002	0.00449684	yes	LOC_Os02g39660	receptor kinase, putative, expressed
OsKitaake01g458400	Chr1:41868600-41873707	OK	1.67583	9.70843	2.53436	5e-05	0.0013098	yes	LOC_Os01g70490	potassium transporter, putative, expressed
OsKitaake12g146700	Chr12:19590336-19591084	OK	8.63454	48.9771	2.50392	5e-05	0.0013098	yes	LOC_Os12g33130	expressed protein
OsKitaake12g173600	Chr12:22096137-22097413	OK	67.1168	379.42	2.49905	5e-05	0.0013098	yes	LOC_Os12g36830	pathogenesis-related Bet v I family protein, putative, expressed
OsKitaake12g173800	Chr12:22106996-22108961	OK	14.6252	81.5031	2.4784	5e-05	0.0013098	yes	LOC_Os12g36850	pathogenesis-related Bet v I family protein, putative, expressed
OsKitaake11g148300	Chr11:19115223-19118213	OK	0.26762	1.48205	2.46934	0.00315	0.0417796	yes	LOC_Os11g32030	sex determination protein tasselseed-2, putative, expressed
OsKitaake01g227200	Chr1:23659275-23668388	OK	4.9093	26.3357	2.42343	5e-05	0.0013098	yes	LOC_Os01g40860	aldehyde dehydrogenase, putative, expressed
OsKitaake04g032700	Chr4:6434431-6438519	OK	2.07564	11.0563	2.41324	5e-05	0.0013098	yes	LOC_Os04g10530	amidase, putative, expressed
OsKitaake12g072601	Chr12:6287118-6288215	OK	2.21981	11.709	2.39911	5e-05	0.0013098	yes	LOC_Os12g12090	expressed protein
OsKitaake06g197900	Chr6:22550485-22551140	OK	28.0009	145.448	2.37696	5e-05	0.0013098	yes	LOC_Os06g38660	expressed protein
OsKitaake04g133300	Chr4:22547113-22548938	OK	0.225182	1.16488	2.37102	0.00255	0.0354636	yes	LOC_Os04g35270	alpha-1,4-fucosyltransferase, putative, expressed
OsKitaake08g010000	Chr8:700047-701658	OK	1.07471	5.49196	2.35338	5e-05	0.0013098	yes	LOC_Os08g02110	peroxidase precursor, putative, expressed
OsKitaake10g078500	Chr10:12874655-12876252	OK	1.80986	9.17744	2.34221	5e-05	0.0013098	yes	LOC_Os10g23820	transferase family protein, putative, expressed
OsKitaake09g033400	Chr9:5796827-5797569	OK	2.20675	11.1608	2.33844	5e-05	0.0013098	yes
OsKitaake10g068000	Chr10:11432157-11432901	OK	1.04029	5.25751	2.3374	5e-05	0.0013098	yes	LOC_Os10g38276	chloroplast ATP synthase a chain precursor, putative, expressed
OsKitaake07g257900	Chr7:27637816-27642567	OK	1.07703	5.42183	2.33172	5e-05	0.0013098	yes	LOC_Os07g46400	expressed protein
OsKitaake11g184600	Chr11:23210939-23213088	OK	1.07205	5.35765	2.32123	5e-05	0.0013098	yes	LOC_Os11g38160	transporter family protein, putative, expressed
OsKitaake04g064700	Chr4:13505659-13511256	OK	1.80212	8.9397	2.31053	5e-05	0.0013098	yes	LOC_Os04g22120	protein kinase, putative, expressed
OsKitaake10g112100	Chr10:16499405-16503221	OK	0.767383	3.79262	2.30518	5e-05	0.0013098	yes	LOC_Os10g30390	cytochrome P450, putative, expressed
OsKitaake08g016800	Chr8:1304385-1307088	OK	0.452522	2.21718	2.29267	5e-05	0.0013098	yes	LOC_Os08g03020	lectin-like receptor kinase 1, putative, expressed
OsKitaake03g292000	Chr3:28236930-28239285	OK	0.488734	2.37814	2.28271	5e-05	0.0013098	yes	LOC_Os03g47810	nodulin family protein, putative, expressed
OsKitaake03g246100	Chr3:22749770-22752722	OK	0.253744	1.2327	2.28037	0.0004	0.00806472	yes	LOC_Os03g39690	cytochrome P450, putative, expressed
OsKitaake01g066140	Chr1:4974643-4976424	OK	2.10138	10.1795	2.27626	0.00055	0.0104491	yes	LOC_Os01g57968	expressed protein
OsKitaake02g319400	Chr2:31202219-31204287	OK	0.481206	2.31197	2.2644	5e-05	0.0013098	yes	LOC_Os02g49650	leaf senescence related protein, putative, expressed
OsKitaake11g055400	Chr11:4076799-4077485	OK	1.4091	6.76976	2.26433	5e-05	0.0013098	yes	LOC_Os11g07911	expressed protein
OsKitaake12g173900	Chr12:22110813-22112477	OK	1.13749	5.40415	2.24822	0.0005	0.00968262	yes	LOC_Os12g36860	pathogenesis-related protein 10, putative, expressed
OsKitaake06g033800	Chr6:2522148-2523753	OK	4.82288	22.8748	2.24579	5e-05	0.0013098	yes	LOC_Os06g05480	expressed protein
OsKitaake01g068700	Chr1:5284739-5294936	OK	0.362302	1.71342	2.24161	0.00025	0.00543812	yes	LOC_Os01g09990	helix-loop-helix DNA-binding domain containing protein, expressed
OsKitaake07g074400	Chr7:6371588-6379472	OK	7.07396	33.0832	2.22551	5e-05	0.0013098	yes	LOC_Os07g11739	cytochrome P450, putative, expressed
OsKitaake12g060300	Chr12:4505136-4508544	OK	0.44186	2.03338	2.20222	0.0038	0.0481982	yes	LOC_Os12g08700	expressed protein
OsKitaake05g086800	Chr5:9334186-9335347	OK	1.19748	5.44401	2.18467	5e-05	0.0013098	yes	LOC_Os05g15880	glycosyl hydrolase, putative, expressed
OsKitaake02g239100	Chr2:24212532-24218978	OK	0.696234	3.16262	2.18348	5e-05	0.0013098	yes	LOC_Os02g39290	TRAF-type zinc finger family protein, expressed
OsKitaake08g069400	Chr8:6833203-6833503	OK	6.45442	29.0748	2.17141	0.0017	0.0258421	yes	LOC_Os08g11490	hypothetical protein
OsKitaake04g095100	Chr4:18953014-18956901	OK	0.259825	1.15305	2.14984	5e-05	0.0013098	yes	LOC_Os04g30160	OsWAK46 - OsWAK receptor-like protein kinase, expressed
OsKitaake01g356900	Chr1:34391342-34394048	OK	0.323254	1.43172	2.14701	5e-05	0.0013098	yes	LOC_Os04g16854	NADPH-dependent oxidoreductase, putative, expressed
OsKitaake02g184600	Chr2:18793078-18795940	OK	0.330263	1.46141	2.14568	0.0003	0.00632006	yes	LOC_Os02g30910	nodulin MtN3 family protein, putative, expressed
OsKitaake04g082200	Chr4:16716275-16741871	OK	0.413983	1.82205	2.13792	5e-05	0.0013098	yes	LOC_Os03g15570	STE_MEKK_ste11_MAP3K.12 - STE kinases include homologs to sterile 7, sterile 11 and sterile 20 from yeast, expressed
OsKitaake02g257550	Chr2:26084930-26096083	OK	1.03335	4.54053	2.13554	0.00045	0.00883851	yes
OsKitaake04g290500	Chr4:34764762-34765167	OK	2.54445	11.1681	2.13395	0.0009	0.0156186	yes	LOC_Os04g56040	glycine rich protein family protein, putative, expressed
OsKitaake04g009800	Chr4:1279028-1284081	OK	0.402386	1.76328	2.13161	5e-05	0.0013098	yes	LOC_Os04g03100	OsSub35 - Putative Subtilisin homologue, expressed
OsKitaake12g227000	Chr12:27034841-27036275	OK	0.827488	3.61113	2.12564	5e-05	0.0013098	yes	LOC_Os12g44220	ATPase 2, putative, expressed
OsKitaake04g093500	Chr4:18697441-18703572	OK	0.467299	2.03486	2.12251	5e-05	0.0013098	yes	LOC_Os10g10130	OsWAK112d - OsWAK receptor-like protein kinase, expressed
OsKitaake06g198100	Chr6:22551248-22556026	OK	0.39174	1.67992	2.10042	5e-05	0.0013098	yes	LOC_Os06g38670	receptor-like protein kinase precursor, putative, expressed
OsKitaake02g373700	Chr2:35570699-35572118	OK	0.572035	2.44201	2.09389	5e-05	0.0013098	yes	LOC_Os02g56120	OsIAA9 - Auxin-responsive Aux/IAA gene family member, expressed
OsKitaake12g147300	Chr12:19626073-19628455	OK	0.39476	1.66363	2.07529	0.00135	0.0218627	yes	LOC_Os12g33194	expressed protein
OsKitaake01g066148	Chr1:4976451-4977214	OK	7.74283	32.6237	2.07499	5e-05	0.0013098	yes
OsKitaake06g070800	Chr6:5256828-5257548	OK	1.55541	6.55003	2.0742	0.00045	0.00883851	yes	LOC_Os06g10040	expressed protein
OsKitaake05g074300	Chr5:7408977-7419029	OK	0.613077	2.57084	2.0681	5e-05	0.0013098	yes	LOC_Os05g12320	nodulin MtN3 family protein, putative, expressed
OsKitaake11g132100	Chr11:16679254-16698223	OK	0.284799	1.18526	2.05719	5e-05	0.0013098	yes	LOC_Os11g28530	terpene synthase, putative, expressed
OsKitaake09g135000	Chr9:17794426-17795753	OK	9.59894	39.9051	2.05563	5e-05	0.0013098	yes	LOC_Os09g29690	beta-expansin precursor, putative, expressed
OsKitaake01g447000	Chr1:40966080-40967892	OK	13.0052	53.9088	2.05143	5e-05	0.0013098	yes	LOC_Os01g68740	keratin, type I cytoskeletal 9, putative, expressed
OsKitaake07g222500	Chr7:24863433-24864264	OK	0.613095	2.54087	2.05114	0.00295	0.0399436	yes
OsKitaake05g233900	Chr5:26421511-26422545	OK	0.500604	2.04357	2.02935	0.0018	0.0270638	yes	LOC_Os05g45070	harpin-induced protein 1 domain containing protein, expressed
OsKitaake10g199300	Chr10:23378639-23379353	OK	2.00765	8.19006	2.02836	0.0001	0.00243724	yes	LOC_Os10g41999	RALFL27 - Rapid ALkalinization Factor RALF family protein precursor, expressed
OsKitaake06g255200	Chr6:28104833-28106514	OK	5.92921	24.163	2.02688	5e-05	0.0013098	yes	LOC_Os06g46740	early nodulin 20 precursor, putative, expressed
OsKitaake12g147250	Chr12:19625255-19626073	OK	1.11995	4.55319	2.02344	0.0001	0.00243724	yes	LOC_Os12g36750	expressed protein
OsKitaake07g058600	Chr7:4756248-4759813	OK	1.80903	7.26128	2.00501	5e-05	0.0013098	yes	LOC_Os07g09190	transketolase, putative, expressed
OsKitaake08g229900	Chr8:27780073-27782075	OK	0.391357	1.56529	1.99987	0.0008	0.0141618	yes	LOC_Os08g42570	plant protein of unknown function domain containing protein, expressed
OsKitaake03g042801	Chr3:3044071-3044925	OK	2.77841	11.0834	1.99607	5e-05	0.0013098	yes
OsKitaake11g225400	Chr11:27663206-27665317	OK	0.482316	1.92035	1.99332	5e-05	0.0013098	yes	LOC_Os11g44500	protein kinase domain containing protein, expressed
OsKitaake09g150600	Chr9:18899847-18901466	OK	0.306785	1.21063	1.98046	0.00385	0.0486644	yes	LOC_Os09g32100	expressed protein
OsKitaake09g067200	Chr9:10833096-10842624	OK	0.233692	0.921248	1.97898	5e-05	0.0013098	yes	LOC_Os09g18360	expressed protein
OsKitaake12g087500	Chr12:8499029-8502311	OK	2.30926	9.07795	1.97493	5e-05	0.0013098	yes	LOC_Os12g15680	laccase precursor protein, putative, expressed
OsKitaake01g452000	Chr1:41382444-41382699	OK	6.30015	24.7456	1.97372	0.0024	0.0338038	yes	LOC_Os01g69840	expressed protein
OsKitaake10g178300	Chr10:22023390-22026055	OK	3.90703	15.1571	1.95585	5e-05	0.0013098	yes	LOC_Os10g39710	strictosidine synthase, putative, expressed
OsKitaake11g241500	Chr11:29439501-29440431	OK	0.777898	2.99812	1.9464	0.0034	0.044166	yes	LOC_Os11g47630	ZOS11-10 - C2H2 zinc finger protein, expressed
OsKitaake08g086800	Chr8:9459468-9459834	OK	3.37808	13.0074	1.94506	0.0027	0.0372212	yes	LOC_Os01g57968	expressed protein
OsKitaake07g017700	Chr7:1241605-1243543	OK	0.540876	2.08232	1.94482	5e-05	0.0013098	yes	LOC_Os07g03040	expressed protein
OsKitaake01g222700	Chr1:23291031-23291978	OK	0.584548	2.22471	1.92823	0.00315	0.0417796	yes	LOC_Os01g40290	expressed protein
OsKitaake05g279800	Chr5:29444882-29447955	OK	0.677901	2.57395	1.92483	0.0003	0.00632006	yes	LOC_Os05g50815	expressed protein
OsKitaake10g135000	Chr10:18915640-18919319	OK	0.45444	1.72127	1.92131	0.0002	0.00449684	yes	LOC_Os10g34040	nodulin, putative, expressed
OsKitaake10g073000	Chr10:12229912-12235356	OK	2.76444	10.4516	1.91866	5e-05	0.0013098	yes	LOC_Os10g22310	glutathione S-transferase GST 26, putative, expressed
OsKitaake11g199600	Chr11:24653233-24657085	OK	0.394604	1.49084	1.91765	5e-05	0.0013098	yes	LOC_Os11g40400	protein kinase, putative, expressed
OsKitaake07g033600	Chr7:2507902-2509817	OK	1.65894	6.22583	1.908	5e-05	0.0013098	yes	LOC_Os07g05460	flavonol sulfotransferase, putative, expressed
OsKitaake10g078400	Chr10:12857186-12859235	OK	0.848464	3.14497	1.89012	0.00025	0.00543812	yes	LOC_Os10g23310	transferase family protein, putative, expressed
OsKitaake04g084420	Chr4:9809738-9810298	OK	5.22406	19.3589	1.88975	5e-05	0.0013098	yes
OsKitaake06g249800	Chr6:27631630-27634459	OK	6.34197	23.4539	1.88683	5e-05	0.0013098	yes	LOC_Os06g46120	expressed protein
OsKitaake06g033100	Chr6:2486886-2487822	OK	1.53886	5.66583	1.88043	5e-05	0.0013098	yes	LOC_Os06g05410	expressed protein
OsKitaake03g406900	Chr3:36577877-36581544	OK	3.14154	11.5126	1.87367	5e-05	0.0013098	yes	LOC_Os03g62200	ammonium transporter protein, putative, expressed
OsKitaake10g069100	Chr10:11587729-11596071	OK	2.48273	9.08974	1.87231	5e-05	0.0013098	yes	LOC_Os10g21360	N-dimethylguanosine tRNA methyltransferase, putative, expressed
OsKitaake10g174500	Chr10:21755960-21757513	OK	7.26396	26.5784	1.87143	5e-05	0.0013098	yes	LOC_Os10g39260	aspartic proteinase nepenthesin, putative, expressed
OsKitaake12g064600	Chr12:5087896-5092085	OK	0.649744	2.37634	1.8708	5e-05	0.0013098	yes	LOC_Os12g09500	cytochrome P450, putative, expressed
OsKitaake01g207748	Chr1:21378817-21380547	OK	2.85917	10.4512	1.87	5e-05	0.0013098	yes	LOC_Os02g40260	uncharacterized protein At4g06744 precursor, putative, expressed
OsKitaake04g064500	Chr4:13475369-13476550	OK	2.87366	10.466	1.86475	5e-05	0.0013098	yes	LOC_Os04g22080	retrotransposon protein, putative, unclassified, expressed
OsKitaake08g206600	Chr8:25996316-25998079	OK	5.09724	18.4884	1.85883	5e-05	0.0013098	yes	LOC_Os08g39730	cytochrome P450, putative, expressed
OsKitaake05g207000	Chr5:23655522-23658461	OK	0.379626	1.3733	1.855	0.0023	0.0326876	yes	LOC_Os05g40070	WRKY84, expressed
OsKitaake10g199200	Chr10:23374978-23376416	OK	100.688	364.083	1.85438	5e-05	0.0013098	yes	LOC_Os10g41980	RALFL26 - Rapid ALkalinization Factor RALF family protein precursor, expressed
OsKitaake01g471000	Chr1:42713193-42715870	OK	0.549431	1.98104	1.85025	5e-05	0.0013098	yes	LOC_Os01g71860	glycosyl hydrolases family 17, putative, expressed
OsKitaake07g153900	Chr7:18941177-18943101	OK	2.29267	8.24261	1.84607	5e-05	0.0013098	yes	LOC_Os07g32060	UDP-glucoronosyl/UDP-glucosyl transferase, putative, expressed
OsKitaake04g154200	Chr4:24104612-24108141	OK	3.75906	13.5067	1.84523	5e-05	0.0013098	yes	LOC_Os04g38540	aldose 1-epimerase, putative, expressed
OsKitaake09g104400	Chr9:15074590-15077350	OK	0.902613	3.23368	1.841	0.0006	0.0112249	yes	LOC_Os09g25610	class I glutamine amidotransferase, putative, expressed
OsKitaake02g389000	Chr2:36573789-36575557	OK	7.86537	28.1591	1.84002	5e-05	0.0013098	yes	LOC_Os02g57720	aquaporin protein, putative, expressed
OsKitaake04g030600	Chr4:6134755-6140748	OK	0.275064	0.982131	1.83615	0.00015	0.00349372	yes	LOC_Os04g10060	ent-kaurene synthase, chloroplast precursor, putative, expressed
OsKitaake05g277200	Chr5:29231394-29232934	OK	0.637931	2.26951	1.83091	0.0007	0.0127287	yes	LOC_Os05g50470	expressed protein
OsKitaake04g027700	Chr4:5614200-5616023	OK	0.342201	1.21466	1.82764	0.0034	0.044166	yes	LOC_Os04g09260	transferase family protein, putative, expressed
OsKitaake06g220200	Chr6:24797402-24799406	OK	0.300855	1.06586	1.82488	0.00305	0.0408711	yes	LOC_Os06g41980	LYK8, putative, expressed
OsKitaake06g182800	Chr6:20431680-20433739	OK	1.54108	5.45655	1.82405	5e-05	0.0013098	yes	LOC_Os06g35700	reticuline oxidase-like protein precursor, putative, expressed
OsKitaake10g171600	Chr10:21542773-21545364	OK	0.42755	1.50134	1.81209	0.00025	0.00543812	yes	LOC_Os10g38940	fatty acid hydroxylase, putative, expressed
OsKitaake08g069728	Chr8:6818511-6820620	OK	1.78965	6.2815	1.81143	0.00295	0.0399436	yes
OsKitaake01g103000	Chr1:8285082-8287475	OK	1.68946	5.92671	1.81067	5e-05	0.0013098	yes	LOC_Os01g14550	pathogen-related protein, putative, expressed
OsKitaake10g047100	Chr10:7177143-7180560	OK	1.41576	4.9564	1.80771	5e-05	0.0013098	yes	LOC_Os05g41440	cytochrome P450, putative, expressed
OsKitaake03g386000	Chr3:35258482-35260421	OK	0.407079	1.42482	1.8074	0.0022	0.0315921	yes	LOC_Os03g59600	mitochondrial Rho GTPase 1, putative, expressed
OsKitaake05g191800	Chr5:23058731-23062145	OK	4.64786	16.2364	1.80459	5e-05	0.0013098	yes	LOC_Os05g39120	expressed protein
OsKitaake06g162200	Chr6:17436801-17438481	OK	132.872	463.375	1.80214	5e-05	0.0013098	yes	LOC_Os06g29730	RALFL28 - Rapid ALkalinization Factor RALF family protein precursor, expressed
OsKitaake01g195100	Chr1:19552537-19553822	OK	5.13164	17.8699	1.80004	5e-05	0.0013098	yes	LOC_Os01g34790	expressed protein
OsKitaake08g207300	Chr8:26081915-26091359	OK	3.44715	11.9615	1.79492	5e-05	0.0013098	yes	LOC_Os08g39850	lipoxygenase, chloroplast precursor, putative, expressed
OsKitaake09g011900	Chr9:2278258-2282278	OK	1.20568	4.18031	1.79377	5e-05	0.0013098	yes	LOC_Os09g04310	expressed protein
OsKitaake12g206801	Chr12:25303818-25311985	OK	7.9738	27.4911	1.78562	5e-05	0.0013098	yes	LOC_Os12g41560	expressed protein
OsKitaake02g223100	Chr2:22907257-22909201	OK	7.19698	24.8048	1.78516	5e-05	0.0013098	yes	LOC_Os02g37160	heavy metal transport/detoxification protein, putative, expressed
OsKitaake07g132100	Chr7:15939503-15941365	OK	0.624635	2.15137	1.78417	0.0014	0.0224254	yes	LOC_Os07g27670	WRKY115, expressed
OsKitaake07g177200	Chr7:21336688-21341541	OK	6.25745	21.4193	1.77527	5e-05	0.0013098	yes	LOC_Os07g35790	TKL_IRAK_DUF26-ld.5 - DUF26 kinases have homology to DUF26 containing loci, expressed
OsKitaake07g021200	Chr7:1540471-1550078	OK	6.7165	22.929	1.77139	5e-05	0.0013098	yes	LOC_Os07g03710	SCP-like extracellular protein, expressed
OsKitaake06g181900	Chr6:20350044-20351987	OK	3.70853	12.6262	1.7675	5e-05	0.0013098	yes	LOC_Os06g35560	reticuline oxidase-like protein precursor, putative, expressed
OsKitaake08g082700	Chr8:9061567-9062605	OK	1.04913	3.56745	1.7657	0.0027	0.0372212	yes	LOC_Os08g14720	expressed protein
OsKitaake02g166400	Chr2:16132097-16141462	OK	0.404737	1.37447	1.76382	0.0004	0.00806472	yes	LOC_Os11g18990	histidine triad family protein, putative, expressed
OsKitaake07g242400	Chr7:26338440-26340499	OK	4.63322	15.6456	1.75567	5e-05	0.0013098	yes	LOC_Os07g44130	cytochrome P450 72A1, putative, expressed
OsKitaake06g053100	Chr6:3840575-3843216	OK	7.47324	25.2289	1.75527	5e-05	0.0013098	yes	LOC_Os06g06950	expressed protein
OsKitaake12g216900	Chr12:26183489-26188775	OK	1.27845	4.31084	1.75358	5e-05	0.0013098	yes	LOC_Os12g42810	mov34/MPN/PAD-1 family protein, expressed
OsKitaake08g082100	Chr8:8997765-8998950	OK	1.15163	3.87679	1.75118	0.00025	0.00543812	yes	LOC_Os08g14600	expressed protein
OsKitaake04g030300	Chr4:6039078-6041320	OK	0.825006	2.76517	1.74489	5e-05	0.0013098	yes	LOC_Os04g09920	cytochrome P450, putative, expressed
OsKitaake02g142650	Chr2:12761358-12762680	OK	3.8681	12.9213	1.74005	5e-05	0.0013098	yes	LOC_Os02g42200	transcription factor-related, putative, expressed
OsKitaake10g185600	Chr10:22493468-22494185	OK	11.9555	39.8772	1.73789	5e-05	0.0013098	yes	LOC_Os10g40520	LTPL145 - Protease inhibitor/seed storage/LTP family protein precursor, expressed
OsKitaake01g250000	Chr1:25712801-25715080	OK	4.27237	14.2354	1.73638	5e-05	0.0013098	yes	LOC_Os01g43750	cytochrome P450 72A1, putative, expressed
OsKitaake03g241800	Chr3:22211444-22214300	OK	0.451189	1.50032	1.73347	0.0013	0.0211773	yes	LOC_Os03g38804	expressed protein
OsKitaake06g005600	Chr6:598726-602061	OK	10.0325	33.3135	1.73143	5e-05	0.0013098	yes	LOC_Os06g02000	adenylate kinase, putative, expressed
OsKitaake01g011600	Chr1:1003309-1007484	OK	0.855333	2.82969	1.72609	5e-05	0.0013098	yes	LOC_Os01g02780	TAK33, putative, expressed
OsKitaake12g174100	Chr12:22115260-22116699	OK	86.51	282.444	1.70703	5e-05	0.0013098	yes	LOC_Os12g36880	pathogenesis-related Bet v I family protein, putative, expressed
OsKitaake06g179800	Chr6:20030661-20032312	OK	1.39753	4.55917	1.70589	5e-05	0.0013098	yes	LOC_Os06g35060	heavy metal-associated domain containing protein, expressed
OsKitaake10g022200	Chr10:2700040-2703762	OK	1.8299	5.90062	1.6891	5e-05	0.0013098	yes	LOC_Os10g05250	protein kinase domain containing protein, expressed
OsKitaake12g146800	Chr12:19603000-19604514	OK	63.2731	203.63	1.68629	5e-05	0.0013098	yes	LOC_Os12g33150	expressed protein
OsKitaake09g013101	Chr9:2479567-2481207	OK	7.95918	25.5768	1.68415	5e-05	0.0013098	yes	LOC_Os06g39708	photosystem II P680 chlorophyll A apoprotein, putative, expressed
OsKitaake01g132100	Chr1:10641433-10650079	OK	23.1722	74.2675	1.68034	5e-05	0.0013098	yes	LOC_Os01g18584	WRKY9, expressed
OsKitaake12g071825	Chr12:6116499-6116925	OK	4.64061	14.8165	1.67482	0.00075	0.0134713	yes	LOC_Os12g11420	expressed protein
OsKitaake10g084100	Chr10:13776268-13778576	OK	0.972314	3.10361	1.67446	0.0003	0.00632006	yes	LOC_Os10g25420	GDSL-like lipase/acylhydrolase, putative, expressed
OsKitaake05g153200	Chr5:19478040-19479584	OK	2.70226	8.59371	1.66912	5e-05	0.0013098	yes	LOC_Os05g33130	CHIT17 - Chitinase family protein precursor, expressed
OsKitaake09g015300	Chr9:2927306-2943925	OK	3.56707	11.2503	1.65715	5e-05	0.0013098	yes	LOC_Os09g06464	CCT/B-box zinc finger protein, putative, expressed
OsKitaake01g077400	Chr1:6086630-6088941	OK	16.0795	50.6138	1.65431	5e-05	0.0013098	yes	LOC_Os01g11160	amino acid permease family protein, putative, expressed
OsKitaake11g188000	Chr11:23510065-23511925	OK	0.49235	1.54918	1.65375	5e-05	0.0013098	yes	LOC_Os04g16824	chloroplast 30S ribosomal protein S3, putative, expressed
OsKitaake02g326700	Chr2:31962206-31964104	OK	0.661607	2.0735	1.64802	0.0006	0.0112249	yes	LOC_Os02g50460	immediate-early fungal elicitor protein CMPG1, putative, expressed
OsKitaake11g068300	Chr11:5576671-5580259	OK	0.772547	2.41962	1.64709	0.0005	0.00968262	yes	LOC_Os11g10130	MYB family transcription factor, putative, expressed
OsKitaake10g174700	Chr10:21770284-21771827	OK	4.90596	15.3556	1.64616	5e-05	0.0013098	yes	LOC_Os10g39300	aspartic proteinase nepenthesin, putative, expressed
OsKitaake11g197400	Chr11:24507607-24511964	OK	16.0317	50.1419	1.64509	5e-05	0.0013098	yes	LOC_Os11g40140	peptidase, T1 family, putative, expressed
OsKitaake09g103000	Chr9:14933396-14935444	OK	0.826461	2.57811	1.64129	0.00025	0.00543812	yes	LOC_Os09g25430	ZOS9-07 - C2H2 zinc finger protein, expressed
OsKitaake05g140600	Chr5:18061812-18065693	OK	2.34467	7.29847	1.63821	5e-05	0.0013098	yes	LOC_Os05g31020	eukaryotic peptide chain release factor subunit 1-1, putative, expressed
OsKitaake10g162000	Chr10:20960957-20962741	OK	0.555673	1.72541	1.63463	0.0035	0.0450405	yes	LOC_Os10g37670	actin-depolymerizing factor, putative, expressed
OsKitaake01g446900	Chr1:40962696-40964470	OK	0.915822	2.84182	1.63368	5e-05	0.0013098	yes	LOC_Os01g68730	RNA-binding protein FUS, putative, expressed
OsKitaake07g148200	Chr7:18333736-18342808	OK	0.378849	1.17289	1.63037	0.00015	0.00349372	yes	LOC_Os07g31190	OsWAK71 - OsWAK receptor-like cytoplasmic kinase OsWAK-RLCK, expressed
OsKitaake09g043600	Chr9:7721831-7725939	OK	10.0329	31.0024	1.62764	5e-05	0.0013098	yes	LOC_Os09g13440	expressed protein
OsKitaake12g219800	Chr12:26496670-26497902	OK	218.252	673.034	1.62468	5e-05	0.0013098	yes	LOC_Os12g43380	thaumatin, putative, expressed
OsKitaake02g037600	Chr2:2618892-2621326	OK	2.21978	6.83533	1.6226	0.0002	0.00449684	yes	LOC_Os02g05440	expressed protein
OsKitaake06g136900	Chr6:12853871-12859753	OK	1.08049	3.32222	1.62046	5e-05	0.0013098	yes	LOC_Os06g21820	jasmonate O-methyltransferase, putative, expressed
OsKitaake04g236300	Chr4:30628621-30635322	OK	14.8254	45.533	1.61884	5e-05	0.0013098	yes	LOC_Os04g49194	naringenin,2-oxoglutarate 3-dioxygenase, putative, expressed
OsKitaake04g318700	Chr4:36603595-36605623	OK	8.94599	27.4235	1.6161	5e-05	0.0013098	yes	LOC_Os04g59200	peroxidase precursor, putative, expressed
OsKitaake09g166100	Chr9:19925223-19930424	OK	0.784985	2.40215	1.61359	5e-05	0.0013098	yes	LOC_Os09g34160	resistance protein, putative, expressed
OsKitaake12g087200	Chr12:8400419-8404147	OK	4.99072	15.26	1.61244	5e-05	0.0013098	yes	LOC_Os12g15530	retrotransposon protein, putative, unclassified, expressed
OsKitaake12g197200	Chr12:24465404-24467346	OK	0.90207	2.74875	1.60747	5e-05	0.0013098	yes	LOC_Os12g40260	WD-40 repeat family protein, putative, expressed
OsKitaake07g035300	Chr7:2715725-2717700	OK	1.17844	3.56468	1.59689	0.00015	0.00349372	yes	LOC_Os07g05700	expressed protein
OsKitaake08g204100	Chr8:25746160-25749829	OK	0.891952	2.67652	1.58532	0.0003	0.00632006	yes	LOC_Os08g39390	ZOS8-10 - C2H2 zinc finger protein, expressed
OsKitaake08g008600	Chr8:597128-601134	OK	0.938372	2.80594	1.58025	5e-05	0.0013098	yes	LOC_Os08g01950	transferase family protein, putative, expressed
OsKitaake08g222100	Chr8:27148339-27152245	OK	3.87238	11.5686	1.57892	5e-05	0.0013098	yes	LOC_Os08g41590	peptide transporter PTR2, putative, expressed
OsKitaake10g017200	Chr10:2195928-2199046	OK	0.830008	2.46612	1.57105	5e-05	0.0013098	yes	LOC_Os10g04490	expressed protein
OsKitaake11g037900	Chr11:2649605-2654754	OK	5.56182	16.4568	1.56505	5e-05	0.0013098	yes	LOC_Os11g05800	HVA22, putative, expressed
OsKitaake04g030800	Chr4:6191359-6193413	OK	1.22152	3.61227	1.56423	5e-05	0.0013098	yes	LOC_Os04g10160	cytochrome P450, putative, expressed
OsKitaake09g100600	Chr9:14696215-14698313	OK	15.9148	46.9603	1.56108	5e-05	0.0013098	yes	LOC_Os09g25070	WRKY62, expressed
OsKitaake04g030500	Chr4:6092472-6093969	OK	0.846817	2.49536	1.55913	0.0005	0.00968262	yes	LOC_Os04g10010	sex determination protein tasselseed-2, putative, expressed
OsKitaake10g056100	Chr10:9605394-9608896	OK	0.499334	1.46447	1.5523	0.0003	0.00632006	yes	LOC_Os10g17960	TKL_IRAK_DUF26-lc.26 - DUF26 kinases have homology to DUF26 containing loci, expressed
OsKitaake07g124600	Chr7:14765198-14767540	OK	4.75308	13.9352	1.5518	5e-05	0.0013098	yes	LOC_Os07g26110	membrane associated DUF588 domain containing protein, putative, expressed
OsKitaake12g187100	Chr12:23367491-23371789	OK	0.301524	0.881368	1.54747	0.00135	0.0218627	yes	LOC_Os12g38770	nucleotide pyrophosphatase/phosphodiesterase, putative, expressed
OsKitaake02g142600	Chr2:12752975-12761358	OK	6.63376	19.3746	1.54627	5e-05	0.0013098	yes	LOC_Os02g42200	transcription factor-related, putative, expressed
OsKitaake10g010500	Chr10:1515653-1517036	OK	1.66325	4.85236	1.54468	0.0003	0.00632006	yes	LOC_Os10g03440	avr9/Cf-9 rapidly elicited protein 74, putative, expressed
OsKitaake01g018300	Chr1:1469164-1472919	OK	0.321374	0.937356	1.54434	0.00295	0.0399436	yes	LOC_Os01g03530	multicopper oxidase domain containing protein, expressed
OsKitaake07g258900	Chr7:27744243-27745544	OK	0.943866	2.75055	1.54306	0.0004	0.00806472	yes	LOC_Os07g46510	expressed protein
OsKitaake02g132800	Chr2:11468197-11470905	OK	0.637894	1.85714	1.5417	0.0003	0.00632006	yes	LOC_Os02g19470	expressed protein
OsKitaake03g003300	Chr3:221074-221838	OK	299.103	867.73	1.5366	5e-05	0.0013098	yes	LOC_Os03g01300	LTPL114 - Protease inhibitor/seed storage/LTP family protein precursor, expressed
OsKitaake06g089100	Chr6:6876720-6878634	OK	1.25898	3.65089	1.536	0.00045	0.00883851	yes	LOC_Os06g12410	GDSL-like lipase/acylhydrolase, putative, expressed
OsKitaake05g245600	Chr5:27189738-27191034	OK	24.0011	69.3497	1.53079	5e-05	0.0013098	yes	LOC_Os05g46480	late embryogenesis abundant protein, group 3, putative, expressed
OsKitaake04g300300	Chr4:35426006-35427001	OK	13.6877	39.492	1.52868	5e-05	0.0013098	yes
OsKitaake01g362300	Chr1:34557596-34558393	OK	1.66168	4.79158	1.52786	0.0007	0.0127287	yes	LOC_Os01g58320	expressed protein
OsKitaake02g389700	Chr2:36613356-36615216	OK	2.35719	6.78597	1.52549	5e-05	0.0013098	yes	LOC_Os02g57790	ZOS2-19 - C2H2 zinc finger protein, expressed
OsKitaake10g096900	Chr10:15233803-15235098	OK	30.9667	88.8586	1.52079	5e-05	0.0013098	yes	LOC_Os10g28080	glycosyl hydrolase, putative, expressed
OsKitaake03g337900	Chr3:31956763-31957799	OK	1.43992	4.11425	1.51464	0.0014	0.0224254	yes	LOC_Os03g53690	oxidoreductase, short chain dehydrogenase/reductase family domain containing protein, expressed
OsKitaake03g143500	Chr3:10487413-10489501	OK	0.411401	1.17081	1.50889	0.00395	0.049729	yes	LOC_Os03g18470	expressed protein
OsKitaake09g013332	Chr9:2481513-2482822	OK	5.87739	16.7184	1.50819	0.0001	0.00243724	yes	LOC_Os08g15296	photosystem II reaction center protein H, putative, expressed
OsKitaake04g053400	Chr4:9963042-9963907	OK	10.1918	28.9724	1.50728	0.0008	0.0141618	yes
OsKitaake11g019100	Chr11:1456555-1457828	OK	4.02905	11.3791	1.49787	5e-05	0.0013098	yes	LOC_Os11g03820	D-mannose binding lectin family protein, expressed
OsKitaake04g011200	Chr4:1702678-1711350	OK	10.5656	29.8179	1.49681	5e-05	0.0013098	yes	LOC_Os04g03796	OsSub37 - Putative Subtilisin homologue, expressed
OsKitaake02g258100	Chr2:26084930-26096083	OK	0.603647	1.69875	1.49269	0.00015	0.00349372	yes	LOC_Os02g42150	OsWAK14 - OsWAK receptor-like protein kinase, expressed
OsKitaake04g083700	Chr4:17140621-17147678	OK	0.539575	1.5171	1.49142	0.0018	0.0270638	yes	LOC_Os01g25920	expressed protein
OsKitaake01g199800	Chr1:20372182-20374707	OK	2.59155	7.2791	1.48995	5e-05	0.0013098	yes	LOC_Os01g36220	bZIP transcription factor domain containing protein, expressed
OsKitaake01g446800	Chr1:40959432-40961340	OK	2.84219	7.97128	1.48781	5e-05	0.0013098	yes	LOC_Os01g68720	keratin, type I cytoskeletal 9, putative, expressed
OsKitaake07g126900	Chr7:15143778-15156028	OK	9.58824	26.8886	1.48766	5e-05	0.0013098	yes	LOC_Os07g26610	phosphoglucomutase, putative, expressed
OsKitaake01g271400	Chr1:27963842-27968555	OK	1.16707	3.27251	1.48751	5e-05	0.0013098	yes	LOC_Os01g47580	lipid phosphatase protein, putative, expressed
OsKitaake04g236400	Chr4:30635924-30638312	OK	0.824983	2.31094	1.48604	0.0001	0.00243724	yes	LOC_Os04g49210	naringenin,2-oxoglutarate 3-dioxygenase, putative, expressed
OsKitaake03g286550	Chr3:27716077-27716750	OK	21.7633	60.8712	1.48386	5e-05	0.0013098	yes	LOC_Os03g47034	expressed protein
OsKitaake04g259900	Chr4:32459556-32462397	OK	1.93057	5.37964	1.47849	0.00055	0.0104491	yes	LOC_Os04g52660	expressed protein
OsKitaake06g074500	Chr6:5628554-5629873	OK	0.817883	2.27663	1.47693	0.00165	0.0253264	yes
OsKitaake10g184800	Chr10:22457729-22458647	OK	2.24215	6.23422	1.47533	0.0017	0.0258421	yes	LOC_Os10g40430	LTPL139 - Protease inhibitor/seed storage/LTP family protein precursor, expressed
OsKitaake07g209100	Chr7:23783665-23784904	OK	2.35014	6.52006	1.47214	5e-05	0.0013098	yes	LOC_Os07g39720	expressed protein
OsKitaake05g079000	Chr5:7993790-7995645	OK	1.78078	4.93836	1.47152	0.0001	0.00243724	yes	LOC_Os05g13804	expressed protein
OsKitaake11g068900	Chr11:5615762-5619126	OK	0.346837	0.961495	1.47102	0.00105	0.0177606	yes	LOC_Os11g10180	OsFBX412 - F-box domain containing protein, expressed
OsKitaake02g084500	Chr2:6243776-6245006	OK	0.918122	2.54445	1.47059	0.0014	0.0224254	yes	LOC_Os02g11870	expressed protein
OsKitaake04g271600	Chr4:33259152-33260165	OK	1.84296	5.08136	1.46319	0.00035	0.00723519	yes	LOC_Os04g53606	expressed protein
OsKitaake01g242300	Chr1:25036196-25037304	OK	14.3793	39.4394	1.45565	5e-05	0.0013098	yes	LOC_Os01g42860	inhibitor I family protein, putative, expressed
OsKitaake01g354101	Chr1:34336237-34336936	OK	1.68759	4.62488	1.45446	0.00095	0.0163322	yes	LOC_Os01g57942	cytochrome b6, putative, expressed
OsKitaake10g101151	Chr10:11462259-11463321	OK	3.27922	8.97224	1.45211	5e-05	0.0013098	yes	LOC_Os08g35420	photosynthetic reaction center protein, putative, expressed
OsKitaake06g076100	Chr6:5772569-5775031	OK	0.658893	1.7999	1.4498	0.00085	0.0148915	yes	LOC_Os06g10790	lectin-like receptor kinase, putative, expressed
OsKitaake01g039000	Chr1:3080901-3082593	OK	3.54264	9.63346	1.44323	0.00015	0.00349372	yes	LOC_Os01g06310	glycine-rich cell wall structural protein precursor, putative, expressed
OsKitaake06g089400	Chr6:6895059-6896307	OK	2.39065	6.49069	1.44097	0.00015	0.00349372	yes	LOC_Os06g12455	expressed protein
OsKitaake03g186800	Chr3:14346862-14349615	OK	1.04254	2.82539	1.43835	0.00025	0.00543812	yes	LOC_Os03g24820	expressed protein
OsKitaake10g128300	Chr10:18159928-18165352	OK	19.005	51.5021	1.43825	5e-05	0.0013098	yes	LOC_Os10g33210	peptide transporter PTR3-A, putative, expressed
OsKitaake01g043200	Chr1:3300260-3304465	OK	0.733219	1.98365	1.43584	5e-05	0.0013098	yes	LOC_Os01g06790	disease resistance protein, putative, expressed
OsKitaake01g152300	Chr1:12765269-12766329	OK	1.34359	3.63364	1.43532	0.00345	0.0446315	yes	LOC_Os01g22380	expressed protein
OsKitaake03g280300	Chr3:27200449-27202920	OK	6.81755	18.421	1.43402	5e-05	0.0013098	yes	LOC_Os03g46200	acetyltransferase, GNAT family, putative, expressed
OsKitaake06g122200	Chr6:10967987-10972008	OK	0.87334	2.35405	1.43053	5e-05	0.0013098	yes	LOC_Os06g18930	cadmium tolerance factor, putative, expressed
OsKitaake02g244500	Chr2:24588113-24589845	OK	1.35794	3.64927	1.42619	0.0003	0.00632006	yes	LOC_Os02g39884	expressed protein
OsKitaake11g019200	Chr11:1457831-1459307	OK	3.15784	8.47868	1.4249	5e-05	0.0013098	yes	LOC_Os11g03820	D-mannose binding lectin family protein, expressed
OsKitaake01g135900	Chr1:11056920-11059065	OK	0.607246	1.62921	1.42382	0.00055	0.0104491	yes	LOC_Os01g19260	ATPase, putative, expressed
OsKitaake09g005300	Chr9:822179-822979	OK	1.75064	4.69419	1.423	0.0022	0.0315921	yes	LOC_Os09g02180	expressed protein
OsKitaake11g152500	Chr11:19566784-19567600	OK	2.51643	6.74615	1.42269	0.0004	0.00806472	yes	LOC_Os11g32780	expressed protein
OsKitaake05g089601	Chr5:9929984-9931537	OK	0.531937	1.42582	1.42246	0.00345	0.0446315	yes
OsKitaake11g137900	Chr11:17603404-17606530	OK	4.51378	12.0911	1.42153	5e-05	0.0013098	yes	LOC_Os11g29870	WRKY72, expressed
OsKitaake01g183600	Chr1:18276083-18276862	OK	5.95965	15.9574	1.42092	5e-05	0.0013098	yes	LOC_Os01g32670	expressed protein
OsKitaake12g165400	Chr12:21089493-21092085	OK	0.438686	1.1731	1.41907	0.0019	0.0281453	yes	LOC_Os12g35480	expressed protein
OsKitaake04g161400	Chr4:24619897-24621856	OK	28.335	75.7061	1.41782	5e-05	0.0013098	yes	LOC_Os04g39320	expressed protein
OsKitaake01g208600	Chr1:21652578-21653662	OK	1.65899	4.43071	1.41723	0.00055	0.0104491	yes	LOC_Os01g37750	glutathione S-transferase, putative, expressed
OsKitaake10g173100	Chr10:21641577-21644037	OK	5.98222	15.9461	1.41445	5e-05	0.0013098	yes	LOC_Os10g39100	uncharacterized Cys-rich domain containing protein, putative, expressed
OsKitaake09g135100	Chr9:17803608-17804814	OK	13.9423	36.9706	1.40691	5e-05	0.0013098	yes	LOC_Os09g29710	beta-expansin precursor, putative, expressed
OsKitaake11g182100	Chr11:22957829-22959914	OK	1.60654	4.25727	1.40597	0.00145	0.0229926	yes	LOC_Os11g37940	WIP2 - Wound-induced protein precursor, expressed
OsKitaake11g144800	Chr11:18663373-18665538	OK	2.2919	6.05222	1.40092	0.0001	0.00243724	yes	LOC_Os11g31540	BRASSINOSTEROID INSENSITIVE 1-associated receptor kinase 1 precursor, putative, expressed
OsKitaake01g482600	Chr1:43515647-43516943	OK	13.8224	36.4831	1.40022	5e-05	0.0013098	yes	LOC_Os01g73200	peroxidase precursor, putative, expressed
OsKitaake02g096800	Chr2:7220964-7222366	OK	6.17473	16.2906	1.39959	5e-05	0.0013098	yes	LOC_Os02g13370	expressed protein
OsKitaake01g368300	Chr1:34954354-34956188	OK	4.49981	11.8717	1.39958	5e-05	0.0013098	yes	LOC_Os01g59000	cytochrome P450, putative, expressed
OsKitaake01g442800	Chr1:40710879-40712744	OK	17.9736	47.139	1.39105	5e-05	0.0013098	yes
OsKitaake06g171000	Chr6:18897520-18899326	OK	0.593929	1.55693	1.39034	0.0016	0.024853	yes	LOC_Os06g33100	peroxidase precursor, putative, expressed
OsKitaake04g293500	Chr4:35011901-35012834	OK	3.07476	8.04907	1.38835	0.00035	0.00723519	yes	LOC_Os04g56390	expressed protein
OsKitaake01g224100	Chr1:23422820-23430699	OK	0.856681	2.24157	1.38768	5e-05	0.0013098	yes	LOC_Os01g40499	S-locus lectin protein kinase family protein, putative, expressed
OsKitaake09g166600	Chr9:19976554-19978519	OK	4.51661	11.8142	1.38721	5e-05	0.0013098	yes	LOC_Os09g34230	UDP-glucoronosyl/UDP-glucosyl transferase, putative, expressed
OsKitaake10g005800	Chr10:842738-845561	OK	0.534717	1.39732	1.38581	0.00185	0.027646	yes	LOC_Os10g02340	peptide transporter PTR2, putative, expressed
OsKitaake08g084000	Chr8:9220126-9221705	OK	0.794997	2.07738	1.38575	0.0002	0.00449684	yes	LOC_Os08g14940	receptor kinase, putative, expressed
OsKitaake03g163400	Chr3:12016902-12020786	OK	1.02191	2.6575	1.3788	0.0005	0.00968262	yes	LOC_Os03g20970	phospholipid-transporting ATPase 1, putative, expressed
OsKitaake01g009500	Chr1:870548-873494	OK	1.92961	4.99607	1.37249	5e-05	0.0013098	yes	LOC_Os01g02550	protein kinase domain containing protein, expressed
OsKitaake08g141200	Chr8:19116725-19119970	OK	1.50195	3.87642	1.36789	0.00015	0.00349372	yes
OsKitaake08g045500	Chr8:3960026-3964455	OK	2.6028	6.71209	1.3667	0.0002	0.00449684	yes	LOC_Os08g07010	ABC-2 type transporter domain containing protein, expressed
OsKitaake01g308100	Chr1:30946164-30949428	OK	0.568478	1.46439	1.36513	0.0012	0.0198414	yes	LOC_Os01g52470	elongation factor, putative, expressed
OsKitaake06g075700	Chr6:5753296-5756464	OK	0.799587	2.05554	1.36219	0.00225	0.0320803	yes	LOC_Os06g10750	integral membrane protein DUF6 containing protein, expressed
OsKitaake08g240500	Chr8:28428164-28430315	OK	19.8817	51.0911	1.36163	5e-05	0.0013098	yes	LOC_Os08g43550	MYB family transcription factor, putative, expressed
OsKitaake09g056600	Chr9:9358519-9372047	OK	0.856792	2.20024	1.36065	5e-05	0.0013098	yes	LOC_Os09g15850	Leucine Rich Repeat family protein, expressed
OsKitaake10g067440	Chr10:11407866-11409321	OK	1.81651	4.66418	1.36045	5e-05	0.0013098	yes	LOC_Os10g21268	ribulose bisphosphate carboxylase large chain precursor, putative, expressed
OsKitaake02g052700	Chr2:3645270-3646759	OK	3.54487	9.07761	1.35658	5e-05	0.0013098	yes
OsKitaake02g352233	Chr2:33973993-33975109	OK	3.10846	7.93157	1.35141	0.0001	0.00243724	yes	LOC_Os03g47016	homeobox protein knotted-1-like 10, putative, expressed
OsKitaake07g249000	Chr7:26751460-26752819	OK	1.91444	4.87753	1.34923	0.00095	0.0163322	yes	LOC_Os07g44900	gibberellin receptor GID1L2, putative, expressed
OsKitaake12g223500	Chr12:26824838-26825736	OK	13.3288	33.9559	1.34912	5e-05	0.0013098	yes	LOC_Os12g43810	expressed protein
OsKitaake11g035000	Chr11:2419206-2421277	OK	0.605831	1.54279	1.34856	0.0015	0.0236325	yes	LOC_Os11g05470	RCN1 Centroradialis-like1 homogous to TFL1 gene; contains Pfam profile PF01161: Phosphatidylethanolamine-binding protein, expressed
OsKitaake01g337966	Chr1:33114185-33115250	OK	2.82201	7.18551	1.34837	0.0003	0.00632006	yes	LOC_Os01g56080	expressed protein
OsKitaake11g136800	Chr11:17480893-17482873	OK	2.70375	6.88112	1.34768	5e-05	0.0013098	yes	LOC_Os11g29710	OsFBO4 - F-box and other domain containing protein, expressed
OsKitaake06g266303	Chr6:28814899-28816578	OK	1.16719	2.96182	1.34345	0.0017	0.0258421	yes	LOC_Os06g48065	Zinc finger, C3HC4 type domain containing protein, expressed
OsKitaake05g201800	Chr5:24703785-24705625	OK	23.7821	60.3286	1.34297	5e-05	0.0013098	yes	LOC_Os05g41990	peroxidase precursor, putative, expressed
OsKitaake09g170300	Chr9:20266534-20268634	OK	0.969738	2.45673	1.34108	0.0019	0.0281453	yes	LOC_Os09g35600	MATE domain containing protein, expressed
OsKitaake11g225100	Chr11:27624578-27629587	OK	2.18267	5.5187	1.33823	5e-05	0.0013098	yes	LOC_Os11g44430	protein kinase, putative, expressed
OsKitaake02g142400	Chr2:12742924-12752788	OK	8.20557	20.7466	1.3382	5e-05	0.0013098	yes	LOC_Os02g21190	expressed protein
OsKitaake06g267300	Chr6:28929627-28931680	OK	4.49702	11.3429	1.33475	5e-05	0.0013098	yes	LOC_Os06g48250	ATPase, putative, expressed
OsKitaake03g161600	Chr3:11865873-11867023	OK	4.79761	12.0965	1.33421	0.0003	0.00632006	yes
OsKitaake02g216500	Chr2:22365357-22366859	OK	3.61365	9.09061	1.33092	5e-05	0.0013098	yes	LOC_Os02g36330	RING-H2 finger protein ATL1O, putative, expressed
OsKitaake09g006000	Chr9:929184-931383	OK	0.776128	1.94813	1.32772	0.00225	0.0320803	yes	LOC_Os09g02360	cyclin, putative, expressed
OsKitaake04g033200	Chr4:6553215-6556421	OK	2.4075	6.03888	1.32675	5e-05	0.0013098	yes	LOC_Os04g10750	inorganic phosphate transporter, putative, expressed
OsKitaake08g202500	Chr8:25608224-25613140	OK	1.08622	2.72294	1.32585	5e-05	0.0013098	yes	LOC_Os08g39210	OsWAK74 - OsWAK receptor-like protein kinase, expressed
OsKitaake01g346800	Chr1:33770822-33771735	OK	2.19482	5.50042	1.32544	0.0037	0.0472012	yes
OsKitaake03g346700	Chr3:32715839-32718941	OK	1.30654	3.27316	1.32493	0.00075	0.0134713	yes	LOC_Os03g55240	cytochrome P450, putative, expressed
OsKitaake04g129000	Chr4:22066229-22071929	OK	0.504995	1.26255	1.322	0.00035	0.00723519	yes	LOC_Os06g20500	tRNA-splicing endonuclease positive effector-related, putative, expressed
OsKitaake03g328300	Chr3:31224067-31224920	OK	5.03454	12.5712	1.32019	0.0004	0.00806472	yes	LOC_Os03g52380	PIII5 - Proteinase inhibitor II family protein precursor, expressed
OsKitaake06g005500	Chr6:589984-590716	OK	5.16316	12.8772	1.31849	0.00085	0.0148915	yes	LOC_Os06g01990	phosphoglycolate phosphatase, plasmid, putative, expressed
OsKitaake12g047300	Chr12:3322282-3325447	OK	13.9473	34.7402	1.31662	5e-05	0.0013098	yes	LOC_Os12g06660	actin, putative, expressed
OsKitaake08g055000	Chr8:5025932-5027598	OK	4.47445	11.1447	1.31658	5e-05	0.0013098	yes
OsKitaake03g328200	Chr3:31222719-31223454	OK	11.5564	28.76	1.31537	0.00015	0.00349372	yes	LOC_Os03g52370	PIII4 - Proteinase inhibitor II family protein precursor, expressed
OsKitaake01g093100	Chr1:7432386-7434564	OK	0.525623	1.30761	1.31483	0.00345	0.0446315	yes	LOC_Os01g13140	WD domain, G-beta repeat domain containing protein, expressed
OsKitaake10g195900	Chr10:23225024-23227495	OK	16.5818	41.2029	1.31314	5e-05	0.0013098	yes	LOC_Os10g41650	OsFBX392 - F-box domain containing protein, expressed
OsKitaake02g077000	Chr2:5581054-5582561	OK	1.02175	2.52998	1.30808	0.00105	0.0177606	yes	LOC_Os02g10450	expressed protein
OsKitaake01g278300	Chr1:28677963-28681436	OK	5.06588	12.5433	1.30803	5e-05	0.0013098	yes	LOC_Os01g48620	expressed protein
OsKitaake02g268100	Chr2:26861364-26862789	OK	0.830525	2.04944	1.30313	0.00385	0.0486644	yes	LOC_Os02g43330	homeobox associated leucine zipper, putative, expressed
OsKitaake08g117900	Chr8:15095077-15097319	OK	0.496171	1.22437	1.30313	0.00365	0.0466984	yes	LOC_Os08g24750	xyloglucan fucosyltransferase, putative, expressed
OsKitaake10g010100	Chr10:1411872-1413574	OK	6.8856	16.9483	1.29949	5e-05	0.0013098	yes	LOC_Os10g03320	UDP-glucoronosyl and UDP-glucosyl transferase domain containing protein, expressed
OsKitaake11g113600	Chr11:12579374-12581198	OK	6.42091	15.7832	1.29754	5e-05	0.0013098	yes	LOC_Os11g21804	expressed protein
OsKitaake01g106500	Chr1:8520868-8522230	OK	1.54261	3.79011	1.29687	0.00305	0.0408711	yes	LOC_Os01g14970	expressed protein
OsKitaake01g361600	Chr1:34522309-34526912	OK	7.1979	17.6718	1.2958	5e-05	0.0013098	yes	LOC_Os01g58240	OsSub6 - Putative Subtilisin homologue, expressed
OsKitaake02g098900	Chr2:7411713-7413110	OK	63.804	156.56	1.29499	5e-05	0.0013098	yes	LOC_Os02g13660	meiosis 5, putative, expressed
OsKitaake01g043500	Chr1:3326717-3334080	OK	0.901785	2.21061	1.29359	5e-05	0.0013098	yes	LOC_Os01g06870	resistance protein SlVe1 precursor, putative, expressed
OsKitaake01g075500	Chr1:5912573-5914621	OK	8.73846	21.3716	1.29024	5e-05	0.0013098	yes	LOC_Os01g10890	CAMK_KIN1/SNF1/Nim1_like.8 - CAMK includes calcium/calmodulin depedent protein kinases, expressed
OsKitaake08g083900	Chr8:9218146-9220126	OK	0.90578	2.21137	1.28771	0.0004	0.00806472	yes	LOC_Os08g14940	receptor kinase, putative, expressed
OsKitaake09g142300	Chr9:18275969-18280025	OK	2.23938	5.46156	1.28621	5e-05	0.0013098	yes	LOC_Os09g30454	OsWAK87 - OsWAK receptor-like protein kinase, expressed
OsKitaake05g138400	Chr5:17866385-17872625	OK	1.04302	2.54023	1.28419	0.00365	0.0466984	yes	LOC_Os05g30760	esterase, putative, expressed
OsKitaake12g055600	Chr12:4075377-4086951	OK	5.99675	14.5949	1.28321	5e-05	0.0013098	yes	LOC_Os12g07880	dynamin family protein, putative, expressed
OsKitaake09g125000	Chr9:16834588-16835853	OK	7.75158	18.8366	1.28097	5e-05	0.0013098	yes	LOC_Os09g28210	bHelix-loop-helix transcription factor, putative, expressed
OsKitaake07g130500	Chr7:15746911-15752539	OK	4.30991	10.4497	1.27773	5e-05	0.0013098	yes	LOC_Os07g27350	atuA, putative, expressed
OsKitaake02g268400	Chr2:26881368-26882054	OK	4.71521	11.4218	1.2764	0.0037	0.0472012	yes	LOC_Os02g43360	cytochrome b5-like Heme/Steroid binding domain containing protein, expressed
OsKitaake10g017300	Chr10:2210455-2213126	OK	1.24483	3.0094	1.27353	5e-05	0.0013098	yes	LOC_Os10g04490	expressed protein
OsKitaake02g215500	Chr2:22225635-22228882	OK	1.41841	3.42669	1.27254	0.00015	0.00349372	yes	LOC_Os02g36150	cytochrome P450, putative, expressed
OsKitaake10g069800	Chr10:11687977-11690386	OK	0.594435	1.43595	1.27242	0.0029	0.0394604	yes
OsKitaake11g042000	Chr11:2986864-2989858	OK	1.49052	3.59781	1.2713	5e-05	0.0013098	yes	LOC_Os11g06290	expressed protein
OsKitaake05g060200	Chr5:5615366-5619383	OK	3.98964	9.61522	1.26906	5e-05	0.0013098	yes	LOC_Os05g09440	NADP-dependent malic enzyme, chloroplast precursor, putative, expressed
OsKitaake10g189200	Chr10:22790507-22794936	OK	10.7937	25.9121	1.26344	5e-05	0.0013098	yes	LOC_Os10g40934	flavonol synthase/flavanone 3-hydroxylase, putative, expressed
OsKitaake10g131100	Chr10:18485017-18490821	OK	0.462556	1.10767	1.25982	0.001	0.0170984	yes	LOC_Os10g33650	CK1_CaseinKinase_1.9 - CK1 includes the casein kinase 1 kinases, expressed
OsKitaake04g150600	Chr4:23788024-23790930	OK	3.94229	9.43819	1.25948	5e-05	0.0013098	yes	LOC_Os04g37980	transporter family protein, putative, expressed
OsKitaake03g137200	Chr3:10027384-10028183	OK	6.45027	15.411	1.25653	5e-05	0.0013098	yes	LOC_Os03g17790	OsRCI2-5 - Putative low temperature and salt responsive protein, expressed
OsKitaake03g320000	Chr3:30489140-30491066	OK	1.40395	3.35431	1.25652	0.00325	0.0426698	yes	LOC_Os03g51350	expressed protein
OsKitaake06g261000	Chr6:28485881-28495271	OK	1.96073	4.68147	1.25557	5e-05	0.0013098	yes	LOC_Os06g47470	TKL_IRAK_DUF26-lh.2 - DUF26 kinases have homology to DUF26 containing loci, expressed
OsKitaake07g030300	Chr7:2174721-2175472	OK	8.23322	19.601	1.2514	0.0001	0.00243724	yes	LOC_Os07g04960	app1, putative, expressed
OsKitaake05g277400	Chr5:29248534-29250760	OK	1.07286	2.55156	1.24992	0.0027	0.0372212	yes	LOC_Os05g50490	X8 domain containing protein, expressed
OsKitaake03g048600	Chr3:3506783-3511386	OK	3.54679	8.42804	1.24868	5e-05	0.0013098	yes	LOC_Os10g28060	3-ketoacyl-CoA synthase, putative, expressed
OsKitaake05g165800	Chr5:20739278-20746250	OK	3.29159	7.81676	1.24779	0.00035	0.00723519	yes	LOC_Os05g34854	gibberellin 20 oxidase 2, putative, expressed
OsKitaake06g205100	Chr6:23280796-23283673	OK	0.551866	1.30967	1.24681	0.00365	0.0466984	yes	LOC_Os06g39880	cytochrome P450 72A1, putative, expressed
OsKitaake05g272500	Chr5:28923350-28925834	OK	1.99621	4.73504	1.24611	0.0002	0.00449684	yes	LOC_Os05g49900	3-ketoacyl-CoA synthase, putative, expressed
OsKitaake09g032600	Chr9:5730393-5731218	OK	5.476	12.964	1.24332	0.0002	0.00449684	yes	LOC_Os09g10690	expressed protein
OsKitaake03g053500	Chr3:3798540-3800370	OK	3.46761	8.20682	1.24288	5e-05	0.0013098	yes	LOC_Os03g07180	embryonic protein DC-8, putative, expressed
OsKitaake07g257800	Chr7:27637816-27642567	OK	3.07249	7.24844	1.23826	0.0008	0.0141618	yes	LOC_Os07g46390	TRAF-type zinc finger domain-containing protein 1, putative, expressed
OsKitaake02g183600	Chr2:18630456-18644412	OK	1.33576	3.15016	1.23776	0.0009	0.0156186	yes	LOC_Os02g30714	dehydrogenase/reductase, putative, expressed
OsKitaake10g165835	Chr10:11573975-11576684	OK	0.590883	1.39318	1.23744	0.0004	0.00806472	yes	LOC_Os10g21418	NADPH-dependent oxidoreductase, putative, expressed
OsKitaake04g095900	Chr4:19036061-19043548	OK	14.3725	33.7925	1.23339	5e-05	0.0013098	yes	LOC_Os04g30240	OsWAK60 - OsWAK receptor-like protein kinase, expressed
OsKitaake02g195400	Chr2:20038303-20039536	OK	10.0222	23.5476	1.23238	5e-05	0.0013098	yes	LOC_Os02g33060	expressed protein
OsKitaake12g207600	Chr12:25361624-25363793	OK	6.37439	14.942	1.22902	5e-05	0.0013098	yes	LOC_Os12g41660	expressed protein
OsKitaake06g079600	Chr6:6044711-6046379	OK	2.58119	6.0409	1.22673	0.00025	0.00543812	yes	LOC_Os06g11210	12-oxophytodienoate reductase, putative, expressed
OsKitaake06g269900	Chr6:29187211-29188228	OK	11.156	26.0498	1.22344	5e-05	0.0013098	yes	LOC_Os06g48680	expressed protein
OsKitaake07g125401	Chr7:14995720-14996323	OK	18.8229	43.8898	1.2214	0.0001	0.00243724	yes
OsKitaake01g247500	Chr1:25507856-25510564	OK	3.04786	7.09814	1.21965	5e-05	0.0013098	yes	LOC_Os01g43460	C4-dicarboxylate transporter/malic acid transport protein, expressed
OsKitaake11g180200	Chr11:22712744-22722413	OK	4.22157	9.82377	1.2185	5e-05	0.0013098	yes	LOC_Os11g37700	pleiotropic drug resistance protein, putative, expressed
OsKitaake03g171800	Chr3:12740805-12742434	OK	2.67624	6.22125	1.217	0.0009	0.0156186	yes	LOC_Os03g22020	peroxidase precursor, putative, expressed
OsKitaake10g077200	Chr10:12691637-12693521	OK	1.20747	2.8051	1.21607	0.00315	0.0417796	yes	LOC_Os10g23050	helix-loop-helix DNA-binding protein, putative, expressed
OsKitaake07g009000	Chr7:756180-757971	OK	2.0003	4.64223	1.2146	0.0007	0.0127287	yes	LOC_Os07g02140	flavin-containing monooxygenase family protein, putative, expressed
OsKitaake03g164100	Chr3:12096435-12099061	OK	3.87904	8.99141	1.21285	5e-05	0.0013098	yes	LOC_Os03g21060	No apical meristem protein, putative, expressed
OsKitaake03g358600	Chr3:33473490-33475480	OK	1.41197	3.26859	1.21096	0.0016	0.024853	yes	LOC_Os03g56500	expressed protein
OsKitaake01g082800	Chr1:6565826-6568218	OK	7.7361	17.9035	1.21056	5e-05	0.0013098	yes	LOC_Os01g11910	basic helix-loop-helix, putative, expressed
OsKitaake01g274200	Chr1:28273017-28275720	OK	0.884723	2.04704	1.21024	0.0003	0.00632006	yes	LOC_Os01g48020	S-locus-like receptor protein kinase, putative, expressed
OsKitaake10g148900	Chr10:19883629-19885789	OK	0.683299	1.57974	1.2091	0.00195	0.0287316	yes	LOC_Os10g35750	pentatricopeptide, putative, expressed
OsKitaake01g296900	Chr1:30121066-30121876	OK	22.9981	53.1683	1.20905	5e-05	0.0013098	yes
OsKitaake05g232150	Chr5:26254050-26256103	OK	2.68336	6.1934	1.20669	0.0006	0.0112249	yes	LOC_Os05g44792	expressed protein
OsKitaake04g255700	Chr4:32159143-32161937	OK	3.16654	7.27682	1.2004	0.00045	0.00883851	yes	LOC_Os04g51980	transferase family domain containing protein, expressed
OsKitaake05g033600	Chr5:2895727-2900371	OK	0.681517	1.56521	1.19953	0.0009	0.0156186	yes	LOC_Os05g05330	expressed protein
OsKitaake04g318800	Chr4:36610113-36612471	OK	1.56533	3.59015	1.19758	0.0004	0.00806472	yes	LOC_Os04g59210	peroxidase precursor, putative, expressed
OsKitaake07g003900	Chr7:417293-422019	OK	49.859	114.135	1.19482	5e-05	0.0013098	yes	LOC_Os07g01560	transporter family protein, putative, expressed
OsKitaake10g165824	Chr10:11515883-11518181	OK	0.91863	2.10281	1.19476	0.00165	0.0253264	yes	LOC_Os12g10550	transposon protein, putative, CACTA, En/Spm sub-class, expressed
OsKitaake07g041800	Chr7:3301691-3303482	OK	7.57266	17.3319	1.19455	5e-05	0.0013098	yes	LOC_Os07g06850	gibberellin receptor GID1L2, putative, expressed
OsKitaake12g105500	Chr12:12109609-12110919	OK	1.7373	3.97381	1.19368	0.0038	0.0481982	yes	LOC_Os04g17479	expressed protein
OsKitaake05g221700	Chr5:25380258-25383930	OK	5.50466	12.5569	1.18976	5e-05	0.0013098	yes	LOC_Os05g43390	signal recognition particle 54 kDa protein, putative, expressed
OsKitaake11g175900	Chr11:22209694-22217413	OK	2.96698	6.76238	1.18854	5e-05	0.0013098	yes	LOC_Os11g36960	dnaJ domain containing protein, expressed
OsKitaake08g009300	Chr8:658427-660278	OK	5.55606	12.6622	1.18839	5e-05	0.0013098	yes	LOC_Os08g02030	transferase family protein, putative, expressed
OsKitaake01g313300	Chr1:31283255-31285413	OK	1.25267	2.85211	1.18703	0.0011	0.0184367	yes	LOC_Os01g53040	WRKY14, expressed
OsKitaake06g060500	Chr6:4393808-4400131	OK	45.4239	103.225	1.18427	5e-05	0.0013098	yes	LOC_Os06g08720	OsSCP32 - Putative Serine Carboxypeptidase homologue, expressed
OsKitaake08g207200	Chr8:26057542-26065441	OK	10.8366	24.6208	1.18396	5e-05	0.0013098	yes	LOC_Os08g39840	lipoxygenase, chloroplast precursor, putative, expressed
OsKitaake10g084000	Chr10:13765361-13767299	OK	3.90065	8.85896	1.18342	0.00025	0.00543812	yes	LOC_Os10g25400	GDSL-like lipase/acylhydrolase, putative, expressed
OsKitaake04g224400	Chr4:29385773-29389793	OK	0.71343	1.62	1.18315	0.0006	0.0112249	yes	LOC_Os04g47320	uncharacterized mscS family protein, putative, expressed
OsKitaake11g223000	Chr11:27272832-27274783	OK	3.27246	7.42996	1.18298	0.0006	0.0112249	yes	LOC_Os11g43980	peroxidase precursor, putative, expressed
OsKitaake04g311900	Chr4:36145112-36151616	OK	2.23221	5.06148	1.18109	5e-05	0.0013098	yes	LOC_Os04g58420	MLO domain containing protein, putative, expressed
OsKitaake03g160200	Chr3:11794302-11795253	OK	6.52885	14.7988	1.18058	0.0002	0.00449684	yes	LOC_Os03g20600	expressed protein
OsKitaake12g187700	Chr12:23433818-23437643	OK	0.839737	1.90136	1.17902	0.0008	0.0141618	yes	LOC_Os12g38860	transposon protein, putative, unclassified, expressed
OsKitaake02g142800	Chr2:12767902-12770343	OK	0.553063	1.25212	1.17886	0.00325	0.0426698	yes	LOC_Os02g21230	F-box domain containing protein, expressed
OsKitaake11g091700	Chr11:8407494-8414076	OK	0.530786	1.20135	1.17846	0.0026	0.0360681	yes	LOC_Os11g14480	expressed protein
OsKitaake03g137300	Chr3:10031840-10034860	OK	0.977259	2.20835	1.17616	0.00115	0.0191294	yes	LOC_Os03g17800	phosphatidylinositol transfer protein alpha isoform, putative, expressed
OsKitaake06g086800	Chr6:6629668-6634409	OK	3.25683	7.35408	1.17508	5e-05	0.0013098	yes	LOC_Os06g12129	expressed protein
OsKitaake09g000280	Chr9:99-1633	OK	52.2136	117.648	1.17198	5e-05	0.0013098	yes	LOC_Os09g00999	expressed protein
OsKitaake11g096800	Chr11:9175740-9177900	OK	0.952815	2.14644	1.17168	0.0004	0.00806472	yes	LOC_Os11g15700	NB-ARC domain containing protein, expressed
OsKitaake01g346900	Chr1:33772543-33773020	OK	12.9679	29.2119	1.17161	0.0004	0.00806472	yes	LOC_Os01g57040	expressed protein
OsKitaake10g115800	Chr10:16902800-16918655	OK	2.45108	5.51307	1.16944	5e-05	0.0013098	yes	LOC_Os10g30944	expressed protein
OsKitaake12g068100	Chr12:5572812-5582409	OK	0.775207	1.74336	1.16922	0.0011	0.0184367	yes	LOC_Os12g10330	NB-ARC domain containing protein, expressed
OsKitaake04g258000	Chr4:32349677-32350917	OK	7.28086	16.3734	1.16917	0.0001	0.00243724	yes	LOC_Os04g52250	LTPL123 - Protease inhibitor/seed storage/LTP family protein precursor, expressed
OsKitaake03g150200	Chr3:10974156-10975893	OK	2.45644	5.52394	1.16913	0.00205	0.0298658	yes	LOC_Os03g19290	mitochondrial import inner membrane translocase subunit Tim17, putative, expressed
OsKitaake03g036400	Chr3:2572175-2574996	OK	1.30436	2.93118	1.16814	5e-05	0.0013098	yes	LOC_Os03g05100	expressed protein
OsKitaake07g030200	Chr7:2172310-2173129	OK	11.7122	26.3055	1.16735	0.00015	0.00349372	yes	LOC_Os07g04950	retrotransposon protein, putative, unclassified, expressed
OsKitaake11g024200	Chr11:1763695-1765369	OK	1.37144	3.07062	1.16283	0.00315	0.0417796	yes	LOC_Os11g04380	domain of unknown function, DUF250 domain containing protein, expressed
OsKitaake05g137600	Chr5:17824826-17826854	OK	16.8703	37.752	1.16207	5e-05	0.0013098	yes	LOC_Os05g30700	expressed protein
OsKitaake07g276600	Chr7:28968631-28970867	OK	13.2282	29.5817	1.16109	5e-05	0.0013098	yes	LOC_Os07g48450	no apical meristem protein, putative, expressed
OsKitaake02g306100	Chr2:30135153-30138173	OK	3.07548	6.87051	1.15961	5e-05	0.0013098	yes	LOC_Os02g48080	cysteine-rich receptor-like protein kinase 7 precursor, putative, expressed
OsKitaake07g222400	Chr7:24861733-24863384	OK	50.1027	111.874	1.15892	5e-05	0.0013098	yes	LOC_Os07g41410	EGG APPARATUS-1, putative, expressed
OsKitaake04g247100	Chr4:31458714-31462813	OK	0.778713	1.73726	1.15765	0.003	0.0403728	yes	LOC_Os04g50950	peptide transporter PTR2, putative, expressed
OsKitaake01g315900	Chr1:31479246-31481379	OK	5.58857	12.4668	1.15754	5e-05	0.0013098	yes	LOC_Os01g53390	glucosyltransferase, putative, expressed
OsKitaake11g035800	Chr11:2473548-2475284	OK	2.65467	5.90879	1.15433	0.0011	0.0184367	yes	LOC_Os11g05550	expressed protein
OsKitaake11g062300	Chr11:4870340-4872619	OK	14.5632	32.4065	1.15395	5e-05	0.0013098	yes	LOC_Os11g09020	amino acid transporter, putative, expressed
OsKitaake01g208100	Chr1:21593697-21596116	OK	2.84502	6.32688	1.15306	5e-05	0.0013098	yes	LOC_Os01g37630	esterase, putative, expressed
OsKitaake05g095700	Chr5:11638899-11644534	OK	2.21365	4.91443	1.1506	0.0004	0.00806472	yes	LOC_Os05g19910	transferase family protein, putative, expressed
OsKitaake01g388200	Chr1:36539086-36541976	OK	0.940435	2.08769	1.15051	0.0035	0.0450405	yes	LOC_Os01g61510	ammonium transporter protein, putative, expressed
OsKitaake10g124700	Chr10:17885507-17890393	OK	1.08481	2.40378	1.14786	0.0025	0.0348782	yes	LOC_Os10g32740	zinc finger family protein, putative, expressed
OsKitaake02g124800	Chr2:10525907-10532415	OK	1.1026	2.44115	1.14665	5e-05	0.0013098	yes	LOC_Os02g18000	disease resistance protein RGA2, putative, expressed
OsKitaake06g162800	Chr6:17608443-17615252	OK	3.63515	8.04622	1.1463	5e-05	0.0013098	yes	LOC_Os06g29844	MATE efflux family protein, putative, expressed
OsKitaake01g356000	Chr1:34376939-34379144	OK	0.664055	1.46691	1.14341	0.0017	0.0258421	yes	LOC_Os01g57962	photosystem I P700 chlorophyll a apoprotein A2, putative, expressed
OsKitaake02g099600	Chr2:7552385-7553960	OK	1.4779	3.26365	1.14293	0.0038	0.0481982	yes	LOC_Os02g13800	HSF-type DNA-binding domain containing protein, expressed
OsKitaake07g254401	Chr7:27191837-27193297	OK	2.82113	6.22984	1.14292	0.0021	0.0305136	yes
OsKitaake04g227600	Chr4:29631675-29633466	OK	7.50758	16.5715	1.14229	5e-05	0.0013098	yes	LOC_Os04g47770	cis-zeatin O-glucosyltransferase, putative, expressed
OsKitaake01g116500	Chr1:9062005-9064314	OK	31.0483	68.4925	1.14143	5e-05	0.0013098	yes	LOC_Os01g15830	peroxidase precursor, putative, expressed
OsKitaake04g309300	Chr4:35986128-35987298	OK	4.36178	9.61974	1.14108	0.0008	0.0141618	yes	LOC_Os04g58090	harpin-induced protein 1 domain containing protein, expressed
OsKitaake07g030000	Chr7:2167042-2168121	OK	11.4885	25.3187	1.14001	5e-05	0.0013098	yes	LOC_Os07g04930	retrotransposon protein, putative, unclassified, expressed
OsKitaake11g155600	Chr11:19877769-19880840	OK	11.1329	24.4267	1.13363	5e-05	0.0013098	yes	LOC_Os11g33270	glycosyl hydrolases family 16, putative, expressed
OsKitaake03g355300	Chr3:33288645-33290679	OK	7.40304	16.2392	1.13329	5e-05	0.0013098	yes	LOC_Os03g56160	lectin-like receptor kinase 7, putative, expressed
OsKitaake01g384100	Chr1:36176124-36179089	OK	7.38645	16.1809	1.13134	5e-05	0.0013098	yes	LOC_Os01g60930	expressed protein
OsKitaake11g157100	Chr11:19984857-19989716	OK	9.20974	20.161	1.13033	5e-05	0.0013098	yes	LOC_Os11g33394	plant protein of unknown function domain containing protein, expressed
OsKitaake07g012500	Chr7:980251-982210	OK	4.71664	10.3203	1.12966	5e-05	0.0013098	yes	LOC_Os07g02540	HLS, putative, expressed
OsKitaake07g114400	Chr7:12907406-12911069	OK	1.56351	3.41713	1.128	0.0003	0.00632006	yes	LOC_Os07g23340	male sterility protein, putative, expressed
OsKitaake11g026400	Chr11:1876132-1877344	OK	3.68278	8.04785	1.12781	0.00035	0.00723519	yes	LOC_Os11g04560	calmodulin-like protein 1, putative, expressed
OsKitaake08g069200	Chr8:6825033-6830364	OK	2.97434	6.49633	1.12706	0.00045	0.00883851	yes	LOC_Os08g11480	expressed protein
OsKitaake01g395700	Chr1:37119579-37122729	OK	5.40593	11.8045	1.12673	5e-05	0.0013098	yes	LOC_Os01g62480	laccase precursor protein, putative, expressed
OsKitaake03g344500	Chr3:32561167-32564590	OK	5.81572	12.6855	1.12515	5e-05	0.0013098	yes	LOC_Os03g55010	UDP-glucoronosyl and UDP-glucosyl transferase domain containing protein, expressed
OsKitaake04g178500	Chr4:25710272-25718259	OK	23.8082	51.8927	1.12408	5e-05	0.0013098	yes	LOC_Os04g41229	helix-loop-helix DNA-binding domain containing protein, expressed
OsKitaake02g124900	Chr2:10570805-10573891	OK	2.10716	4.5883	1.12266	0.0001	0.00243724	yes	LOC_Os02g18070	NB-ARC domain containing protein, expressed
OsKitaake10g081500	Chr10:13521806-13526477	OK	4.88316	10.6319	1.12251	5e-05	0.0013098	yes	LOC_Os10g25040	red chlorophyll catabolite reductase, putative, expressed
OsKitaake08g082900	Chr8:9090377-9095235	OK	0.886484	1.92386	1.11783	0.0029	0.0394604	yes	LOC_Os08g14760	AMP-binding domain containing protein, expressed
OsKitaake09g074600	Chr9:11683321-11688611	OK	1.27579	2.76816	1.11753	0.00355	0.0456573	yes	LOC_Os09g20090	L-ascorbate oxidase precursor, putative, expressed
OsKitaake07g176000	Chr7:21247992-21250844	OK	1.01025	2.18915	1.11566	0.00055	0.0104491	yes	LOC_Os07g35640	expressed protein
OsKitaake05g222200	Chr5:25438360-25439524	OK	8.20207	17.7522	1.11394	0.0001	0.00243724	yes	LOC_Os05g43460	DUF567 domain containing protein, putative, expressed
OsKitaake07g019200	Chr7:1337003-1337826	OK	7.76638	16.7803	1.11146	0.0004	0.00806472	yes	LOC_Os07g03170	expressed protein
OsKitaake11g175000	Chr11:22129977-22132024	OK	0.766844	1.65577	1.1105	0.0028	0.03836	yes	LOC_Os11g36790	OsFBO6 - F-box and other domain containing protein, expressed
OsKitaake04g040500	Chr4:7879814-7882110	OK	3.55759	7.66923	1.10818	0.0001	0.00243724	yes	LOC_Os04g12960	UDP-glucoronosyl/UDP-glucosyl transferase, putative, expressed
OsKitaake03g393400	Chr3:35770368-35771470	OK	12.0684	25.9879	1.10661	5e-05	0.0013098	yes	LOC_Os03g60580	actin-depolymerizing factor, putative, expressed
OsKitaake01g042800	Chr1:3266120-3268962	OK	3.97212	8.53356	1.10324	5e-05	0.0013098	yes	LOC_Os01g06740	ribosome inactivating protein, putative, expressed
OsKitaake02g080700	Chr2:5845244-5848225	OK	5.2827	11.3425	1.10239	5e-05	0.0013098	yes	LOC_Os02g10850	OsFBK3 - F-box domain and kelch repeat containing protein, expressed
OsKitaake09g185100	Chr9:21381493-21382426	OK	15.2529	32.7436	1.10213	5e-05	0.0013098	yes	LOC_Os09g37330	OsSAUR39 - Auxin-responsive SAUR gene family member, expressed
OsKitaake04g307000	Chr4:35833002-35835522	OK	7.59134	16.2615	1.09903	5e-05	0.0013098	yes	LOC_Os04g57850	AMP-binding enzyme, putative, expressed
OsKitaake06g283300	Chr6:30179107-30180296	OK	30.3362	64.9752	1.09885	5e-05	0.0013098	yes	LOC_Os08g43490	heat shock protein DnaJ, putative, expressed
OsKitaake04g040600	Chr4:7882978-7886038	OK	1.15481	2.47204	1.09804	0.00205	0.0298658	yes	LOC_Os04g12970	UDP-glucoronosyl/UDP-glucosyl transferase, putative, expressed
OsKitaake10g068035	Chr10:11422151-11424404	OK	0.639564	1.36827	1.0972	0.0034	0.044166	yes	LOC_Os05g01675	photosystem I P700 chlorophyll a apoprotein A1, putative, expressed
OsKitaake05g175600	Chr5:21586534-21587873	OK	6.04153	12.9218	1.09683	0.00015	0.00349372	yes	LOC_Os05g36310	zinc finger, C3HC4 type domain containing protein, expressed
OsKitaake02g194000	Chr2:19881450-19882565	OK	4.10645	8.77064	1.09479	0.0014	0.0224254	yes	LOC_Os02g32840	zinc finger A20 and AN1 domain-containing stress-associated protein, putative, expressed
OsKitaake02g339100	Chr2:32981145-32983057	OK	8.13954	17.3841	1.09475	5e-05	0.0013098	yes	LOC_Os02g51930	cytokinin-O-glucosyltransferase 2, putative, expressed
OsKitaake12g040900	Chr12:2749657-2751029	OK	3.06728	6.5509	1.09473	0.00025	0.00543812	yes	LOC_Os12g05770	expressed protein
OsKitaake03g007200	Chr3:475443-478433	OK	4.36443	9.31427	1.09365	5e-05	0.0013098	yes	LOC_Os03g01730	expressed protein
OsKitaake05g217200	Chr5:24304309-24309169	OK	0.62834	1.34038	1.09303	0.00055	0.0104491	yes	LOC_Os05g41290	disease resistance RPP13-like protein 1, putative, expressed
OsKitaake01g276500	Chr1:28503850-28505123	OK	2.67617	5.70733	1.09264	0.0007	0.0127287	yes	LOC_Os01g48360	expressed protein
OsKitaake02g126500	Chr2:10796293-10798205	OK	55.7087	118.629	1.09048	5e-05	0.0013098	yes	LOC_Os02g18410	salt stress root protein RS1, putative, expressed
OsKitaake03g403100	Chr3:36341811-36343885	OK	17.8483	37.9498	1.0883	5e-05	0.0013098	yes	LOC_Os03g61740	sex determination protein tasselseed-2, putative, expressed
OsKitaake06g055000	Chr6:3953306-3954017	OK	6.41272	13.5667	1.08106	0.0029	0.0394604	yes	LOC_Os06g08100	jp18, putative, expressed
OsKitaake04g096600	Chr4:19095933-19103780	OK	0.671734	1.41811	1.07801	0.0023	0.0326876	yes	LOC_Os04g30260	OsWAK47 - OsWAK receptor-like protein kinase, expressed
OsKitaake01g195400	Chr1:19611436-19614485	OK	1.00555	2.11071	1.06975	0.0017	0.0258421	yes	LOC_Os01g34860	expressed protein
OsKitaake01g005800	Chr1:418295-419678	OK	3.16424	6.63658	1.06858	0.00295	0.0399436	yes	LOC_Os01g01760	expressed protein
OsKitaake05g065700	Chr5:6414178-6415405	OK	8.36575	17.5374	1.06787	0.0001	0.00243724	yes	LOC_Os05g10930	OsGrx_C15 - glutaredoxin subgroup III, expressed
OsKitaake09g157200	Chr9:19355766-19356849	OK	7.44266	15.6016	1.0678	5e-05	0.0013098	yes
OsKitaake03g211700	Chr3:16992518-16998386	OK	29.531	61.7101	1.06328	5e-05	0.0013098	yes	LOC_Os03g29190	PDI, putative, expressed
OsKitaake04g147000	Chr4:23526601-23529513	OK	11.1161	23.1859	1.0606	5e-05	0.0013098	yes	LOC_Os04g37550	aspartic proteinase nepenthesin-2 precursor, putative, expressed
OsKitaake05g180500	Chr5:6025762-6026687	OK	3.13761	6.53568	1.05867	0.00145	0.0229926	yes	LOC_Os05g10480	expressed protein
OsKitaake03g395800	Chr3:35914095-35917185	OK	6.29044	13.0901	1.05725	5e-05	0.0013098	yes	LOC_Os03g60850	peptide transporter PTR2, putative, expressed
OsKitaake06g111100	Chr6:9414507-9416310	OK	4.50275	9.36524	1.05651	0.0001	0.00243724	yes	LOC_Os06g16150	expressed protein
OsKitaake12g065600	Chr12:5180175-5185012	OK	4.31872	8.95555	1.05218	0.0001	0.00243724	yes	LOC_Os12g09640	protein phosphatase 2C, putative, expressed
OsKitaake03g155900	Chr3:11392897-11396215	OK	8.11447	16.8262	1.05214	5e-05	0.0013098	yes	LOC_Os03g19990	WD40-like Beta Propeller Repeat family protein, expressed
OsKitaake07g259900	Chr7:27810729-27812548	OK	2.31579	4.79021	1.04859	0.00325	0.0426698	yes	LOC_Os07g46610	cis-zeatin O-glucosyltransferase, putative, expressed
OsKitaake02g000100	Chr2:9452-14293	OK	18.0498	37.3203	1.04798	5e-05	0.0013098	yes	LOC_Os02g01010	OsPDIL1-4 protein disulfide isomerase PDIL1-4, expressed
OsKitaake12g187000	Chr12:23358892-23363409	OK	2.23965	4.62828	1.0472	5e-05	0.0013098	yes	LOC_Os12g38760	nucleotide pyrophosphatase/phosphodiesterase, putative, expressed
OsKitaake04g010100	Chr4:1330057-1335892	OK	3.43236	7.09181	1.04695	5e-05	0.0013098	yes	LOC_Os04g03180	disease resistance protein, putative, expressed
OsKitaake05g244600	Chr5:27139201-27143481	OK	2.77134	5.72285	1.04615	0.0011	0.0184367	yes	LOC_Os05g46370	bHelix-loop-helix transcription factor, putative, expressed
OsKitaake07g165400	Chr7:20136697-20150184	OK	17.0549	35.2036	1.04554	5e-05	0.0013098	yes	LOC_Os11g37700	pleiotropic drug resistance protein, putative, expressed
OsKitaake12g072000	Chr12:6104361-6107625	OK	4.65487	9.60381	1.04487	5e-05	0.0013098	yes	LOC_Os12g11370	verticillium wilt disease resistance protein, putative, expressed
OsKitaake01g145400	Chr1:11791666-11793527	OK	55.5836	114.622	1.04416	5e-05	0.0013098	yes	LOC_Os01g20830	heavy metal-associated domain containing protein, expressed
OsKitaake03g003400	Chr3:229893-231431	OK	25.9189	53.3899	1.04256	5e-05	0.0013098	yes	LOC_Os03g01320	LTPL116 - Protease inhibitor/seed storage/LTP family protein precursor, expressed
OsKitaake08g240000	Chr8:28383325-28384246	OK	8.89118	18.3109	1.04226	0.0008	0.0141618	yes	LOC_Os08g43490	heat shock protein DnaJ, putative, expressed
OsKitaake03g363100	Chr3:33708351-33709447	OK	6.48456	13.346	1.04133	0.00065	0.0119875	yes	LOC_Os03g56944	lysine-rich arabinogalactan protein 19 precursor, putative, expressed
OsKitaake04g046300	Chr4:8963202-8969531	OK	4.507	9.2735	1.04095	5e-05	0.0013098	yes	LOC_Os04g14690	flavin-containing monooxygenase family protein, putative, expressed
OsKitaake02g244700	Chr2:24623171-24629015	OK	0.691322	1.41946	1.03792	0.00025	0.00543812	yes	LOC_Os02g39910	B4-BTB1 - Bric-a-Brac, Tramtrack, Broad Complex BTB domain with B4 subfamily conserved sequence, expressed
OsKitaake04g149100	Chr4:23631598-23632412	OK	68.4971	140.597	1.03746	5e-05	0.0013098	yes
OsKitaake03g328400	Chr3:31225835-31226678	OK	88.4201	181.375	1.03653	5e-05	0.0013098	yes	LOC_Os03g52390	PIII1 - Proteinase inhibitor II family protein precursor, expressed
OsKitaake07g220200	Chr7:24714707-24719776	OK	1.70476	3.49601	1.03614	0.0005	0.00968262	yes	LOC_Os07g41180	RNA-binding protein-like, putative, expressed
OsKitaake03g091200	Chr3:6405935-6410707	OK	25.5141	52.317	1.03599	5e-05	0.0013098	yes	LOC_Os03g11900	transporter family protein, putative, expressed
OsKitaake07g019500	Chr7:1352006-1353124	OK	13.7442	28.1323	1.0334	5e-05	0.0013098	yes	LOC_Os07g03200	phytosulfokines precursor, putative, expressed
OsKitaake09g156100	Chr9:19281085-19282522	OK	2.98382	6.1043	1.03266	0.0019	0.0281453	yes	LOC_Os09g32730	zinc finger, C3HC4 type domain containing protein, expressed
OsKitaake08g002200	Chr8:160884-161738	OK	38.4465	78.6477	1.03255	5e-05	0.0013098	yes	LOC_Os08g01240	expressed protein
OsKitaake07g123200	Chr7:14261729-14264815	OK	0.858091	1.75513	1.03237	0.00095	0.0163322	yes	LOC_Os07g25730	expressed protein
OsKitaake01g027900	Chr1:2241473-2243070	OK	51.7023	105.728	1.03205	5e-05	0.0013098	yes	LOC_Os01g04800	B3 DNA binding domain containing protein, expressed
OsKitaake02g282600	Chr2:27998628-28000225	OK	20.7296	42.3564	1.03089	5e-05	0.0013098	yes	LOC_Os02g45000	expressed protein
OsKitaake06g028300	Chr6:2198389-2205450	OK	5.91015	12.0547	1.02832	0.0001	0.00243724	yes	LOC_Os06g04920	zinc finger family protein, putative, expressed
OsKitaake06g171100	Chr6:18900089-18902244	OK	2.88765	5.8887	1.02805	0.0008	0.0141618	yes	LOC_Os05g04740	helix-loop-helix DNA-binding domain containing protein, expressed
OsKitaake03g019500	Chr3:1267381-1277103	OK	36.6872	74.7908	1.02759	5e-05	0.0013098	yes	LOC_Os03g03034	flavonol synthase/flavanone 3-hydroxylase, putative, expressed
OsKitaake12g129800	Chr12:17633479-17635751	OK	8.91206	18.1676	1.02754	5e-05	0.0013098	yes	LOC_Os12g29950	nodulin, putative, expressed
OsKitaake06g249400	Chr6:27582693-27585067	OK	13.7667	28.0043	1.02446	5e-05	0.0013098	yes	LOC_Os06g45990	patellin-5, putative, expressed
OsKitaake02g084000	Chr2:6188997-6190592	OK	4.33918	8.81633	1.02276	0.00105	0.0177606	yes	LOC_Os02g11790	OsFBK4 - F-box domain and kelch repeat containing protein, expressed
OsKitaake05g265000	Chr5:28441519-28445355	OK	1.4101	2.86452	1.0225	0.003	0.0403728	yes	LOC_Os05g49100	WRKY49, expressed
OsKitaake09g125300	Chr9:16894726-16896084	OK	3.33147	6.76032	1.02093	0.0008	0.0141618	yes	LOC_Os09g28280	gibberellin receptor GID1L2, putative, expressed
OsKitaake09g029300	Chr9:5028870-5031324	OK	1.8046	3.6604	1.02033	0.0004	0.00806472	yes	LOC_Os09g09510	legume lectins beta domain containing protein, expressed
OsKitaake05g217800	Chr5:24905619-24906170	OK	29.0743	58.9393	1.01949	0.00015	0.00349372	yes
OsKitaake02g221400	Chr2:22778822-22782929	OK	2.344	4.74342	1.01696	0.0017	0.0258421	yes	LOC_Os02g36990	dynein light chain type 1 family protein, putative, expressed
OsKitaake05g036800	Chr5:3089797-3091349	OK	4.813	9.71762	1.01367	0.0017	0.0258421	yes	LOC_Os05g05680	1-aminocyclopropane-1-carboxylate oxidase, putative, expressed
OsKitaake12g174700	Chr12:22163686-22171929	OK	5.14037	10.3598	1.01105	5e-05	0.0013098	yes	LOC_Os12g36940	calmodulin binding protein, putative, expressed
OsKitaake02g322600	Chr2:31710760-31712737	OK	3.19179	6.43065	1.0106	0.00145	0.0229926	yes	LOC_Os06g14630	GDSL-like lipase/acylhydrolase, putative, expressed
OsKitaake11g097500	Chr11:9304865-9309963	OK	27.2228	54.8308	1.01017	5e-05	0.0013098	yes	LOC_Os11g16310	expressed protein
OsKitaake11g038100	Chr11:2663390-2666668	OK	1.2079	2.43224	1.00978	0.00145	0.0229926	yes	LOC_Os11g05820	transposon protein, putative, Mutator sub-class, expressed
OsKitaake03g161500	Chr3:11857339-11858510	OK	38.1989	76.9016	1.00948	5e-05	0.0013098	yes	LOC_Os03g20730	chaperone protein dnaJ, putative, expressed
OsKitaake07g239800	Chr7:26170282-26171421	OK	10.4245	20.9664	1.0081	5e-05	0.0013098	yes	LOC_Os07g43800	EF hand family protein, putative, expressed
OsKitaake04g199700	Chr4:27372876-27373614	OK	8.03133	16.1211	1.00524	0.0035	0.0450405	yes	LOC_Os03g56944	lysine-rich arabinogalactan protein 19 precursor, putative, expressed
OsKitaake08g191800	Chr8:24623708-24625151	OK	5.78889	11.6115	1.0042	0.00065	0.0119875	yes	LOC_Os08g37890	expressed protein
OsKitaake02g191300	Chr2:19565724-19566069	OK	60.7113	121.615	1.00228	0.0002	0.00449684	yes	LOC_Os02g32469	expressed protein
OsKitaake11g182300	Chr11:22965350-22966900	OK	29.2883	58.6397	1.00155	5e-05	0.0013098	yes	LOC_Os11g37960	WIP4 - Wound-induced protein precursor, expressed
OsKitaake12g218200	Chr12:26268541-26273268	OK	0.779988	1.56118	1.00112	0.0032	0.042341	yes	LOC_Os12g42960	expressed protein
List of genes down-regulated in shoot.
Accession Number	Locus	Status	Kitaake_Shoot (FPKM)	OsBAG6OE_shoot (FPKM)	log2(fold change)	p-value	q-value (adjusted P value)	Significant	Best-hit-rice-name	Annotation
OsKitaake10g199500	Chr10:23387638-23391933	OK	85.7285	0.743931	-6.84846	0.00165	0.0253264	yes	LOC_Os10g42020	RALFL29 - Rapid ALkalinization Factor RALF family protein precursor, expressed
OsKitaake01g205200	Chr1:20968457-20971381	OK	84.9857	0.815511	-6.70337	5e-05	0.0013098	yes	LOC_Os01g37000	carboxyl-terminal peptidase, putative, expressed
OsKitaake07g119200	Chr7:14489358-14490380	OK	14.4365	0.421883	-5.09674	0.0006	0.0112249	yes	LOC_Os07g24830	thionin-like peptide, putative, expressed
OsKitaake06g265800	Chr6:28771640-28774289	OK	2.96024	0.118131	-4.64726	0.00265	0.0366464	yes	LOC_Os06g48020	peroxidase precursor, putative, expressed
OsKitaake07g032800	Chr7:2447487-2448847	OK	11.5078	0.465305	-4.62828	5e-05	0.0013098	yes	LOC_Os07g05365	photosystem II 10 kDa polypeptide, chloroplast precursor, putative, expressed
OsKitaake03g331700	Chr3:31483471-31486986	OK	13.9039	0.584812	-4.57137	5e-05	0.0013098	yes	LOC_Os03g52860	lipoxygenase, putative, expressed
OsKitaake10g092600	Chr10:14812427-14813973	OK	35.5644	1.93157	-4.20259	5e-05	0.0013098	yes	LOC_Os10g26940	BURP domain containing protein, expressed
OsKitaake07g089900	Chr7:8239255-8244372	OK	5.35822	0.313067	-4.09721	0.00055	0.0104491	yes	LOC_Os07g14590	hydrolase, putative, expressed
OsKitaake02g264300	Chr2:26444633-26453259	OK	44.4852	2.77858	-4.00091	5e-05	0.0013098	yes	LOC_Os02g42810	oxidoreductase, short chain dehydrogenase/reductase family domain containing protein, expressed
OsKitaake11g072000	Chr11:5906802-5907841	OK	36.0725	2.61524	-3.78588	5e-05	0.0013098	yes	LOC_Os11g10590	expressed protein
OsKitaake02g276100	Chr2:27502750-27506864	OK	39.715	2.88306	-3.78401	5e-05	0.0013098	yes	LOC_Os02g44230	CPuORF22 - conserved peptide uORF-containing transcript, expressed
OsKitaake10g151700	Chr10:20062358-20062965	OK	8.98565	0.679596	-3.72487	0.00015	0.00349372	yes	LOC_Os10g36070	LTPL155 - Protease inhibitor/seed storage/LTP family protein precursor, putative, expressed
OsKitaake09g063600	Chr9:10308409-10310052	OK	12.7019	0.96894	-3.71249	5e-05	0.0013098	yes	LOC_Os09g17560	O-methyltransferase, putative, expressed
OsKitaake04g260000	Chr4:32464821-32473464	OK	12.8908	1.18722	-3.44068	5e-05	0.0013098	yes	LOC_Os04g52440	aminotransferase, putative, expressed
OsKitaake11g197300	Chr11:24503541-24504548	OK	4.78722	0.445728	-3.42495	0.00055	0.0104491	yes	LOC_Os11g40130	expressed protein
OsKitaake01g016700	Chr1:1386972-1388202	OK	177.942	17.3523	-3.35821	5e-05	0.0013098	yes	LOC_Os01g03360	BBTI5 - Bowman-Birk type bran trypsin inhibitor precursor, expressed
OsKitaake02g285800	Chr2:28410451-28411757	OK	9.82388	0.968703	-3.34217	5e-05	0.0013098	yes	LOC_Os02g45450	dehydration-responsive element-binding protein, putative, expressed	OsDREB1G
OsKitaake10g008900	Chr10:1168543-1170714	OK	8.81712	0.910563	-3.27548	5e-05	0.0013098	yes	LOC_Os10g02880	O-methyltransferase, putative, expressed
OsKitaake01g439200	Chr1:40447137-40449455	OK	48.414	5.05723	-3.259	5e-05	0.0013098	yes	LOC_Os01g67810	transposon protein, putative, unclassified, expressed
OsKitaake12g125433	Chr12:16777465-16778106	OK	13.8577	1.48191	-3.22516	5e-05	0.0013098	yes	LOC_Os12g28880	LTPL110 - Protease inhibitor/seed storage/LTP family protein precursor, putative, expressed
OsKitaake10g162800	Chr10:21007220-21009793	OK	20.5061	2.24943	-3.18842	5e-05	0.0013098	yes	LOC_Os03g02530	OsRhmbd7 - Putative Rhomboid homologue, expressed
OsKitaake01g439300	Chr1:40449803-40452164	OK	11.7688	1.29916	-3.17931	5e-05	0.0013098	yes	LOC_Os01g67820	exo70 exocyst complex subunit domain containing protein, expressed
OsKitaake07g168200	Chr7:20455146-20456900	OK	3.26375	0.375704	-3.11886	0.00065	0.0119875	yes	LOC_Os07g34280	CXE carboxylesterase, putative, expressed
OsKitaake12g170300	Chr12:21709529-21710129	OK	12.4853	1.56076	-2.99992	5e-05	0.0013098	yes	LOC_Os12g36240	inhibitor I family protein, putative, expressed
OsKitaake02g300500	Chr2:29726178-29729483	OK	3.43743	0.439739	-2.96661	0.0014	0.0224254	yes	LOC_Os02g47390	expressed protein
OsKitaake08g184500	Chr8:23948561-23949746	OK	6.42119	0.821471	-2.96656	5e-05	0.0013098	yes	LOC_Os08g36920	AP2 domain containing protein, expressed
OsKitaake02g206500	Chr2:21391859-21393830	OK	1.85345	0.245873	-2.91423	5e-05	0.0013098	yes	LOC_Os02g34970	no apical meristem protein, putative, expressed
OsKitaake08g155100	Chr8:20775819-20776756	OK	5.91663	0.812585	-2.86419	0.0001	0.00243724	yes	LOC_Os08g32550	expressed protein
OsKitaake12g017200	Chr12:1200110-1202519	OK	9.54213	1.36136	-2.80926	5e-05	0.0013098	yes	LOC_Os12g03040	no apical meristem protein, putative, expressed
OsKitaake11g014300	Chr11:1180579-1182785	OK	15.3592	2.19564	-2.80638	5e-05	0.0013098	yes	LOC_Os11g03300	NAC domain transcription factor, putative, expressed
OsKitaake12g170100	Chr12:21700222-21700773	OK	16.275	2.41899	-2.75018	5e-05	0.0013098	yes	LOC_Os12g36210	inhibitor I family protein, putative, expressed
OsKitaake09g126200	Chr9:17041255-17042355	OK	9.87733	1.47718	-2.74128	5e-05	0.0013098	yes	LOC_Os09g28440	AP2 domain containing protein, expressed
OsKitaake02g102900	Chr2:8019478-8021045	OK	20.5663	3.10431	-2.72794	5e-05	0.0013098	yes	LOC_Os02g14430	peroxidase precursor, putative, expressed
OsKitaake12g143300	Chr12:19217351-19218545	OK	39.2625	6.34739	-2.62892	5e-05	0.0013098	yes	LOC_Os12g32610	expressed protein
OsKitaake06g106400	Chr6:8718216-8720107	OK	2.56703	0.422608	-2.60271	0.0004	0.00806472	yes	LOC_Os06g15020	3-ketoacyl-CoA synthase, putative, expressed
OsKitaake01g208200	Chr1:21600163-21601553	OK	2.01415	0.332302	-2.59961	0.0006	0.0112249	yes	LOC_Os01g37650	esterase, putative, expressed
OsKitaake03g277800	Chr3:26731854-26746697	OK	123.058	20.314	-2.59879	5e-05	0.0013098	yes	LOC_Os03g45619	cytochrome P450, putative, expressed
OsKitaake03g075800	Chr3:5353246-5354983	OK	12.6915	2.09687	-2.59755	5e-05	0.0013098	yes	LOC_Os03g10210	homeobox domain containing protein, expressed
OsKitaake06g104150	Chr6:8303677-8306233	OK	1.66523	0.278323	-2.58089	0.00155	0.0242471	yes
OsKitaake02g267600	Chr2:26771244-26773145	OK	2.63514	0.451885	-2.54385	0.0001	0.00243724	yes	LOC_Os02g43250	receptor-like protein kinase precursor, putative, expressed
OsKitaake02g301300	Chr2:29793105-29796002	OK	81.3063	13.9557	-2.54251	5e-05	0.0013098	yes	LOC_Os02g47470	cytochrome P450, putative, expressed
OsKitaake02g062400	Chr2:4464375-4467954	OK	2.92345	0.508714	-2.52274	5e-05	0.0013098	yes	LOC_Os02g08270	class I glutamine amidotransferase, putative, expressed
OsKitaake06g104200	Chr6:8306317-8308026	OK	12.3098	2.15899	-2.51139	5e-05	0.0013098	yes	LOC_Os06g14450	exo70 exocyst complex subunit family protein, putative, expressed
OsKitaake09g027200	Chr9:4664747-4667741	OK	4.35356	0.767748	-2.50349	5e-05	0.0013098	yes	LOC_Os09g08990	cytochrome P450, putative, expressed
OsKitaake04g097000	Chr4:19165677-19169033	OK	46.0325	8.17007	-2.49423	5e-05	0.0013098	yes	LOC_Os04g30420	dehydrogenase, putative, expressed
OsKitaake08g057100	Chr8:5285300-5286393	OK	61.5385	10.9534	-2.49011	5e-05	0.0013098	yes	LOC_Os08g08970	Cupin domain containing protein, expressed
OsKitaake05g132700	Chr5:17289357-17290730	OK	2.61774	0.466485	-2.48842	0.00085	0.0148915	yes	LOC_Os05g29810	AP2 domain containing protein, expressed
OsKitaake09g179300	Chr9:20953211-20955201	OK	579.422	104.843	-2.46638	5e-05	0.0013098	yes	LOC_Os09g36680	ribonuclease T2 family domain containing protein, expressed
OsKitaake03g375100	Chr3:34528964-34531316	OK	2.38738	0.434356	-2.45848	5e-05	0.0013098	yes	LOC_Os03g58320	indole-3-glycerol phosphate lyase, chloroplast precursor, putative, expressed
OsKitaake04g224700	Chr4:29403555-29408403	OK	33.6221	6.22314	-2.43369	5e-05	0.0013098	yes	LOC_Os04g47360	OsPOP9 - Putative Prolyl Oligopeptidase homologue, expressed
OsKitaake02g080000	Chr2:5797427-5800068	OK	3.93774	0.73348	-2.42454	5e-05	0.0013098	yes	LOC_Os02g10780	SPX domain containing protein, putative, expressed
OsKitaake02g249500	Chr2:25325639-25327928	OK	5.65027	1.06668	-2.4052	5e-05	0.0013098	yes	LOC_Os02g40530	MYB family transcription factor, putative, expressed
OsKitaake01g380700	Chr1:35927043-35930041	OK	6.44758	1.2441	-2.37366	5e-05	0.0013098	yes	LOC_Os01g60600	WRKY108, expressed
OsKitaake09g179500	Chr9:20962439-20964908	OK	52.7766	10.227	-2.36752	5e-05	0.0013098	yes	LOC_Os09g36700	ribonuclease T2 family domain containing protein, expressed
OsKitaake04g083000	Chr4:16928759-16934679	OK	7.56704	1.4857	-2.34858	5e-05	0.0013098	yes	LOC_Os04g27430	terpene synthase, putative, expressed
OsKitaake01g417300	Chr1:38894623-38898553	OK	1.98863	0.393827	-2.33614	5e-05	0.0013098	yes	LOC_Os01g34410	transposon protein, putative, Pong sub-class, expressed
OsKitaake04g083300	Chr4:17065070-17069147	OK	60.7745	12.1087	-2.32742	5e-05	0.0013098	yes	LOC_Os04g27720	terpene synthase, putative, expressed
OsKitaake02g344700	Chr2:33398492-33400134	OK	2.32011	0.465067	-2.31868	0.00015	0.00349372	yes	LOC_Os02g52670	AP2 domain containing protein, expressed
OsKitaake04g083350	Chr4:17074645-17076963	OK	3.49549	0.717234	-2.28498	0.00265	0.0366464	yes
OsKitaake10g178200	Chr10:22018531-22021667	OK	10.6375	2.22025	-2.26036	5e-05	0.0013098	yes	LOC_Os10g39700	CHIT15 - Chitinase family protein precursor, putative, expressed
OsKitaake01g469300	Chr1:42616907-42619253	OK	142.722	30.2674	-2.23738	5e-05	0.0013098	yes	LOC_Os01g71670	glycosyl hydrolases family 17, putative, expressed
OsKitaake03g140100	Chr3:10243824-10252112	OK	52.939	11.4032	-2.21489	5e-05	0.0013098	yes	LOC_Os03g18130	asparagine synthetase, putative, expressed
OsKitaake04g231200	Chr4:30116241-30117784	OK	6.314	1.3652	-2.20944	5e-05	0.0013098	yes	LOC_Os04g48350	dehydration-responsive element-binding protein, putative, expressed	OsDREB1-1/OsDREB1E
OsKitaake04g279700	Chr4:33691811-33692576	OK	6.14089	1.33192	-2.20494	0.00025	0.00543812	yes	LOC_Os04g54610	expressed protein
OsKitaake08g046100	Chr8:4003330-4008618	OK	3.5937	0.780789	-2.20246	5e-05	0.0013098	yes	LOC_Os08g07100	terpene synthase, putative, expressed
OsKitaake11g161500	Chr11:20627492-20631474	OK	2.50636	0.546932	-2.19616	0.0003	0.00632006	yes	LOC_Os11g34710	Ser/Thr protein phosphatase family protein, putative, expressed
OsKitaake03g156300	Chr3:11452396-11454682	OK	41.4307	9.05649	-2.19367	5e-05	0.0013098	yes	LOC_Os03g20090	MYB family transcription factor, putative, expressed
OsKitaake07g179500	Chr7:21518794-21524151	OK	76.5946	16.9385	-2.17693	5e-05	0.0013098	yes	LOC_Os07g36170	chitin-inducible gibberellin-responsive protein, putative, expressed
OsKitaake03g398800	Chr3:36079079-36080808	OK	18.179	4.0243	-2.17547	5e-05	0.0013098	yes	LOC_Os03g61160	expressed protein
OsKitaake01g230800	Chr1:24015212-24016813	OK	28.1168	6.22543	-2.17519	5e-05	0.0013098	yes	LOC_Os01g41420	transmembrane amino acid transporter protein, putative, expressed
OsKitaake10g127404	Chr10:18091881-18094157	OK	4.44024	0.985984	-2.171	5e-05	0.0013098	yes	LOC_Os10g33130	leucine-rich repeat receptor protein kinase EXS precursor, putative, expressed
OsKitaake05g157100	Chr5:19791609-19792591	OK	0.871936	0.194868	-2.16173	0.0037	0.0472012	yes	LOC_Os05g33580	expressed protein
OsKitaake10g082800	Chr10:13662848-13663867	OK	5.66164	1.28308	-2.14161	5e-05	0.0013098	yes	LOC_Os10g25230	ZIM domain containing protein, putative, expressed
OsKitaake12g191300	Chr12:23761519-23764209	OK	12.5819	2.85348	-2.14055	5e-05	0.0013098	yes	LOC_Os12g39360	aspartic proteinase nepenthesin precursor, putative, expressed
OsKitaake04g230900	Chr4:30067716-30071656	OK	12.7009	2.88732	-2.13712	5e-05	0.0013098	yes	LOC_Os04g48290	MATE efflux family protein, putative, expressed
OsKitaake10g186900	Chr10:22598131-22603831	OK	19.6571	4.4694	-2.1369	5e-05	0.0013098	yes	LOC_Os10g40640	glycosyl transferase 8 domain containing protein, putative, expressed
OsKitaake05g278800	Chr5:29362326-29363927	OK	6.82675	1.56653	-2.12363	5e-05	0.0013098	yes	LOC_Os05g50700	WRKY111, expressed
OsKitaake01g273300	Chr1:28078901-28082020	OK	10.2136	2.34618	-2.1221	5e-05	0.0013098	yes	LOC_Os01g47770	CS domain containing protein, putative, expressed
OsKitaake01g119300	Chr1:9279021-9286021	OK	20.2659	4.68694	-2.11234	5e-05	0.0013098	yes	LOC_Os01g16170	PQ loop repeat domain containing protein, expressed
OsKitaake05g198100	Chr5:24443093-24444384	OK	18.3224	4.24639	-2.1093	5e-05	0.0013098	yes
OsKitaake01g377300	Chr1:35645393-35648661	OK	20.0749	4.65774	-2.10769	5e-05	0.0013098	yes	LOC_Os01g60110	E2F-related protein, putative, expressed
OsKitaake11g224100	Chr11:27513282-27515628	OK	4.37902	1.0287	-2.08979	5e-05	0.0013098	yes	LOC_Os11g44300	expressed protein
OsKitaake11g147200	Chr11:18869593-18884166	OK	11.9617	2.81269	-2.0884	5e-05	0.0013098	yes	LOC_Os11g31770	expressed protein
OsKitaake11g103401	Chr11:10216311-10217343	OK	7.27514	1.71536	-2.08446	5e-05	0.0013098	yes
OsKitaake03g151300	Chr3:11039633-11042823	OK	45.2995	10.8618	-2.06023	5e-05	0.0013098	yes	LOC_Os03g19400	expressed protein
OsKitaake01g492300	Chr1:44103891-44105861	OK	2.14527	0.514692	-2.05938	5e-05	0.0013098	yes	LOC_Os01g74370	domain of unknown function DUF966 domain containing protein, expressed
OsKitaake01g107500	Chr1:8592173-8599224	OK	3.11769	0.75163	-2.05238	0.0023	0.0326876	yes	LOC_Os01g15100	expressed protein
OsKitaake04g181600	Chr4:25942314-25942964	OK	628.729	154.437	-2.02542	5e-05	0.0013098	yes	LOC_Os04g41640	HEV2 - Hevein family protein precursor, expressed
OsKitaake06g028900	Chr6:2235000-2236387	OK	4.04266	0.994203	-2.02369	0.00075	0.0134713	yes	LOC_Os06g04990	early nodulin 93 ENOD93 protein, putative, expressed
OsKitaake04g068500	Chr4:14466497-14469529	OK	5.09216	1.26218	-2.01236	5e-05	0.0013098	yes	LOC_Os04g23550	basic helix-loop-helix family protein, putative, expressed
OsKitaake01g007808	Chr1:759714-772176	OK	4.05284	1.00467	-2.01221	0.00225	0.0320803	yes	LOC_Os01g02310	expressed protein
OsKitaake12g008900	Chr12:675431-677161	OK	2.09099	0.523262	-1.99858	0.0008	0.0141618	yes	LOC_Os12g02060	peroxidase precursor, putative, expressed
OsKitaake12g186600	Chr12:23299722-23300363	OK	28.0714	7.03581	-1.99631	5e-05	0.0013098	yes	LOC_Os12g38670	transposon protein, putative, CACTA, En/Spm sub-class, expressed
OsKitaake03g179800	Chr3:26853274-26858889	OK	23.1134	5.79694	-1.99537	5e-05	0.0013098	yes	LOC_Os03g45730	DNA-binding protein-like, putative, expressed
OsKitaake06g016801	Chr6:1469791-1471049	OK	7.94338	1.99437	-1.99382	5e-05	0.0013098	yes	LOC_Os06g03670	dehydration-responsive element-binding protein, putative, expressed	OsDREB1C
OsKitaake11g104900	Chr11:10556511-10588466	OK	5.79733	1.47626	-1.97344	5e-05	0.0013098	yes	LOC_Os11g18194	cycloartenol synthase, putative, expressed
OsKitaake08g093700	Chr8:10425576-10427203	OK	4.12693	1.05836	-1.96324	5e-05	0.0013098	yes	LOC_Os10g25800	expressed protein
OsKitaake01g081600	Chr1:6464657-6467065	OK	5.09874	1.31707	-1.95282	5e-05	0.0013098	yes	LOC_Os01g11750	GDSL-like lipase/acylhydrolase, putative, expressed
OsKitaake08g231200	Chr8:27688705-27689726	OK	3.27808	0.850816	-1.94593	0.0002	0.00449684	yes
OsKitaake05g227200	Chr5:25817722-25818899	OK	17.8615	4.71503	-1.92151	5e-05	0.0013098	yes	LOC_Os05g44060	expressed protein
OsKitaake11g027600	Chr11:1955058-1960032	OK	165.597	44.0022	-1.91203	5e-05	0.0013098	yes	LOC_Os11g04720	OsRR10 type-A response regulator, expressed
OsKitaake11g028700	Chr11:1997880-2001007	OK	13.9631	3.7161	-1.90976	5e-05	0.0013098	yes	LOC_Os11g04830	embryogenesis transmembrane protein, putative, expressed
OsKitaake07g221300	Chr7:24811548-24818351	OK	1.82604	0.489457	-1.89947	0.00305	0.0408711	yes	LOC_Os07g41310	COBRA, putative, expressed
OsKitaake03g147200	Chr3:10724860-10727439	OK	12.8445	3.49579	-1.87746	5e-05	0.0013098	yes	LOC_Os03g18910	COBRA-like protein 7 precursor, putative, expressed
OsKitaake03g106500	Chr3:7676747-7680584	OK	73.5815	20.0458	-1.87604	5e-05	0.0013098	yes	LOC_Os03g13840	senescence-associated protein, putative, expressed
OsKitaake05g250800	Chr5:27520872-27525164	OK	47.8257	13.0433	-1.87448	5e-05	0.0013098	yes	LOC_Os05g47540	CPuORF26 - conserved peptide uORF-containing transcript, expressed
OsKitaake01g083908	Chr1:6658988-6663984	OK	1.8813	0.519106	-1.85763	5e-05	0.0013098	yes	LOC_Os01g12060	expressed protein
OsKitaake09g017500	Chr9:3403432-3405909	OK	4.65936	1.29829	-1.84352	5e-05	0.0013098	yes	LOC_Os09g07154	expressed protein
OsKitaake02g312000	Chr2:30555798-30557971	OK	4.01287	1.12557	-1.83399	5e-05	0.0013098	yes	LOC_Os02g48770	SAM dependent carboxyl methyltransferase, putative, expressed
OsKitaake06g114400	Chr6:9799012-9801853	OK	85.0129	23.9329	-1.82869	5e-05	0.0013098	yes	LOC_Os06g16640	carboxyl-terminal peptidase, putative, expressed
OsKitaake11g192100	Chr11:23933082-23936081	OK	4.28956	1.22282	-1.81061	5e-05	0.0013098	yes
OsKitaake09g169500	Chr9:20170379-20171540	OK	11.9662	3.42322	-1.80554	5e-05	0.0013098	yes	LOC_Os09g35020	AP2 domain containing protein, expressed	OsDREB1H
OsKitaake12g186900	Chr12:23353542-23357437	OK	4.85976	1.39077	-1.805	5e-05	0.0013098	yes	LOC_Os12g38750	nucleotide pyrophosphatase/phosphodiesterase, putative, expressed
OsKitaake04g015000	Chr4:2423421-2426307	OK	24.9173	7.1415	-1.80285	5e-05	0.0013098	yes	LOC_Os04g05010	CBS domain containing membrane protein, putative, expressed
OsKitaake01g292300	Chr1:29750117-29751155	OK	7.3423	2.11323	-1.79678	0.0002	0.00449684	yes
OsKitaake01g035100	Chr1:2779689-2787277	OK	4.72995	1.37405	-1.78339	5e-05	0.0013098	yes	LOC_Os01g05744	expressed protein
OsKitaake12g031300	Chr12:1999182-2004165	OK	208.547	61.0531	-1.77223	5e-05	0.0013098	yes	LOC_Os12g04500	response regulator receiver domain containing protein, expressed
OsKitaake04g181700	Chr4:25958058-25959548	OK	131.68	39.1792	-1.74888	5e-05	0.0013098	yes	LOC_Os04g41680	CHIT3 - Chitinase family protein precursor, expressed
OsKitaake04g181500	Chr4:25937348-25938942	OK	320.547	95.5713	-1.74589	5e-05	0.0013098	yes	LOC_Os04g41620	CHIT2 - Chitinase family protein precursor, expressed
OsKitaake01g409100	Chr1:38345564-38347590	OK	4.11499	1.24111	-1.72926	5e-05	0.0013098	yes	LOC_Os01g64310	no apical meristem protein, putative, expressed
OsKitaake08g170200	Chr8:22290070-22294497	OK	24.0404	7.25657	-1.7281	5e-05	0.0013098	yes	LOC_Os08g34580	trehalose-6-phosphate synthase, putative, expressed	OSTPS8
OsKitaake02g141500	Chr2:12605591-12621918	OK	3.39844	1.02829	-1.72463	5e-05	0.0013098	yes	LOC_Os02g21009	sodium/calcium exchanger protein, putative, expressed
OsKitaake04g195800	Chr4:26961314-26966550	OK	6.41824	1.94315	-1.72378	5e-05	0.0013098	yes	LOC_Os04g43440	NB-ARC/LRR disease resistance protein, putative, expressed
OsKitaake06g181300	Chr6:20302155-20303885	OK	48.8834	14.8357	-1.72027	5e-05	0.0013098	yes	LOC_Os06g35520	peroxidase precursor, putative, expressed
OsKitaake12g083600	Chr12:7760558-7762310	OK	530.805	161.409	-1.71746	5e-05	0.0013098	yes	LOC_Os12g14440	Jacalin-like lectin domain containing protein, putative, expressed
OsKitaake11g005200	Chr11:490732-492489	OK	4.00789	1.22444	-1.71072	0.0001	0.00243724	yes	LOC_Os12g02060	peroxidase precursor, putative, expressed
OsKitaake09g059400	Chr9:9806360-9808742	OK	108.106	33.0476	-1.70983	5e-05	0.0013098	yes	LOC_Os09g16510	WRKY74, expressed
OsKitaake03g351400	Chr3:33037913-33038814	OK	219.511	67.5617	-1.70002	5e-05	0.0013098	yes	LOC_Os03g55776	expressed protein
OsKitaake03g055300	Chr3:3877812-3878746	OK	13.8732	4.27718	-1.69757	5e-05	0.0013098	yes	LOC_Os03g07400	expressed protein
OsKitaake04g280900	Chr4:33789720-33791260	OK	91.7785	28.3823	-1.69317	5e-05	0.0013098	yes
OsKitaake03g393300	Chr3:35767772-35768675	OK	51.2073	15.8719	-1.68987	5e-05	0.0013098	yes	LOC_Os03g60570	ZOS3-22 - C2H2 zinc finger protein, expressed
OsKitaake05g252300	Chr5:27634007-27634560	OK	8.65572	2.68501	-1.68873	0.00065	0.0119875	yes	LOC_Os05g47730	LTPL153 - Protease inhibitor/seed storage/LTP family protein precursor, expressed
OsKitaake09g169600	Chr9:20174237-20175513	OK	95.8484	29.8751	-1.68181	5e-05	0.0013098	yes	LOC_Os09g35030	dehydration-responsive element-binding protein, putative, expressed	OsDREB1A
OsKitaake04g281000	Chr4:33791299-33793403	OK	66.9786	20.906	-1.67978	5e-05	0.0013098	yes	LOC_Os04g54830	expressed protein
OsKitaake02g340000	Chr2:33115406-33117265	OK	1.95465	0.615172	-1.66785	0.0001	0.00243724	yes	LOC_Os02g52150	heat shock 22 kDa protein, mitochondrial precursor, putative, expressed
OsKitaake08g038800	Chr8:3457199-3459746	OK	5.62912	1.77414	-1.66579	0.00125	0.0205143	yes	LOC_Os08g06210	expressed protein
OsKitaake01g007400	Chr1:750861-756687	OK	3.89542	1.23476	-1.65755	0.00015	0.00349372	yes	LOC_Os01g02290	Ser/Thr receptor-like kinase, putative, expressed
OsKitaake06g022200	Chr6:1820735-1821650	OK	24.2955	7.70577	-1.65668	5e-05	0.0013098	yes	LOC_Os06g04240	expressed protein
OsKitaake03g208700	Chr3:16463811-16465381	OK	5.4823	1.74075	-1.65507	5e-05	0.0013098	yes	LOC_Os03g28270	Leucine Rich Repeat family protein, expressed
OsKitaake01g419100	Chr1:39058340-39060572	OK	12.6065	4.00951	-1.65267	5e-05	0.0013098	yes	LOC_Os01g65510	OsFBX31 - F-box domain containing protein, expressed
OsKitaake02g327500	Chr2:32029348-32043178	OK	52.6784	16.805	-1.64832	5e-05	0.0013098	yes	LOC_Os02g50570	retrotransposon protein, putative, unclassified, expressed
OsKitaake06g083000	Chr6:6365889-6368197	OK	4.17062	1.33117	-1.64757	5e-05	0.0013098	yes	LOC_Os06g11720	cytokinin-O-glucosyltransferase 2, putative, expressed
OsKitaake08g064900	Chr8:6012248-6026775	OK	14.0062	4.47595	-1.6458	5e-05	0.0013098	yes	LOC_Os04g52640	SHR5-receptor-like kinase, putative, expressed
OsKitaake01g266500	Chr1:27375554-27380898	OK	10.8963	3.49199	-1.64171	5e-05	0.0013098	yes	LOC_Os01g46760	protein phosphatase 2C, putative, expressed
OsKitaake08g125000	Chr8:16253745-16258361	OK	4.52091	1.4505	-1.64006	5e-05	0.0013098	yes	LOC_Os08g26710	plant protein of unknown function domain containing protein, expressed
OsKitaake10g097900	Chr10:15325889-15329277	OK	3.4292	1.10205	-1.63768	5e-05	0.0013098	yes	LOC_Os10g28240	calcium-transporting ATPase, plasma membrane-type, putative, expressed
OsKitaake09g025900	Chr9:4548104-4551339	OK	5.53535	1.789	-1.62952	5e-05	0.0013098	yes	LOC_Os09g08720	cinnamoyl CoA reductase, putative, expressed
OsKitaake05g075800	Chr5:7580315-7582121	OK	46.4944	15.0654	-1.62582	5e-05	0.0013098	yes	LOC_Os05g12630	expressed protein
OsKitaake01g381100	Chr1:35983622-35989216	OK	29.2766	9.49113	-1.6251	5e-05	0.0013098	yes	LOC_Os01g60640	WRKY21, expressed
OsKitaake09g075800	Chr9:11905592-11907751	OK	111.633	36.6777	-1.60579	5e-05	0.0013098	yes	LOC_Os09g20390	uncharacterized glycosyl hydrolase Rv2006/MT2062, putative, expressed
OsKitaake06g083400	Chr6:6393428-6394492	OK	2.05832	0.676586	-1.60512	0.00295	0.0399436	yes	LOC_Os06g11760	expressed protein
OsKitaake09g081000	Chr9:12400209-12403046	OK	4.48951	1.47998	-1.60098	5e-05	0.0013098	yes	LOC_Os09g21120	armadillo/beta-catenin repeat family protein, putative, expressed
OsKitaake04g003600	Chr4:494900-496710	OK	9.37696	3.09931	-1.59717	5e-05	0.0013098	yes	LOC_Os04g01710	cysteine proteinase At4g11310 precursor, putative, expressed
OsKitaake02g261400	Chr2:26275327-26276169	OK	165.182	54.598	-1.59714	5e-05	0.0013098	yes	LOC_Os02g42450	RIPER1 - Ripening-related family protein precursor, expressed
OsKitaake11g034200	Chr11:2356764-2358815	OK	4.63479	1.53501	-1.59426	5e-05	0.0013098	yes	LOC_Os11g05380	cytochrome P450, putative, expressed
OsKitaake02g362500	Chr2:34777511-34780964	OK	34.7709	11.5479	-1.59024	5e-05	0.0013098	yes	LOC_Os02g54780	CYPRO4, putative, expressed
OsKitaake03g330400	Chr3:31351536-31352831	OK	49.6369	16.5203	-1.58717	5e-05	0.0013098	yes	LOC_Os03g52680	expressed protein
OsKitaake03g258700	Chr3:24215094-24220200	OK	4.48416	1.497	-1.58277	5e-05	0.0013098	yes	LOC_Os03g42280	B3 DNA binding domain containing protein, expressed
OsKitaake03g062900	Chr3:4357561-4358603	OK	6.3399	2.15395	-1.55747	0.00015	0.00349372	yes	LOC_Os03g08310	ZIM domain containing protein, putative, expressed	OsJAZ9
OsKitaake03g022700	Chr3:1604715-1609443	OK	45.1788	15.3888	-1.55377	5e-05	0.0013098	yes	LOC_Os03g03510	CAMK_KIN1/SNF1/Nim1_like.15 - CAMK includes calcium/calmodulin depedent protein kinases, expressed
OsKitaake01g352600	Chr1:34220110-34222355	OK	5.2418	1.79441	-1.54655	5e-05	0.0013098	yes	LOC_Os01g57730	peroxidase precursor, putative, expressed
OsKitaake07g205200	Chr7:23453495-23454650	OK	2.12282	0.730536	-1.53896	0.0012	0.0198414	yes	LOC_Os07g39190	expressed protein
OsKitaake04g135900	Chr4:22754669-22756952	OK	39.8291	13.7647	-1.53285	5e-05	0.0013098	yes	LOC_Os04g35560	glutathione S-transferase, putative, expressed
OsKitaake03g102500	Chr3:7357316-7360273	OK	5.15635	1.78652	-1.52919	5e-05	0.0013098	yes	LOC_Os03g13300	glutamate decarboxylase, putative, expressed
OsKitaake05g247600	Chr5:27338068-27339598	OK	7.94664	2.75389	-1.52887	5e-05	0.0013098	yes	LOC_Os05g46760	STE_MEKK_ste11_MAP3K.19 - STE kinases include homologs to sterile 7, sterile 11 and sterile 20 from yeast, expressed
OsKitaake05g046800	Chr5:3895424-3898163	OK	42.5526	14.7705	-1.52653	5e-05	0.0013098	yes	LOC_Os05g06920	relA-SpoT like protein RSH4, putative, expressed
OsKitaake02g135600	Chr2:11890772-11891988	OK	7.1266	2.48098	-1.5223	5e-05	0.0013098	yes	LOC_Os02g20040	loricrin, putative, expressed
OsKitaake09g169400	Chr9:20166312-20167334	OK	124.916	43.7802	-1.51261	5e-05	0.0013098	yes	LOC_Os09g35010	dehydration-responsive element-binding protein, putative, expressed	OsDREB1B
OsKitaake03g112700	Chr3:8136591-8137476	OK	18.1053	6.34788	-1.51206	5e-05	0.0013098	yes	LOC_Os03g14642	LTPL107 - Protease inhibitor/seed storage/LTP family protein precursor, expressed
OsKitaake07g189500	Chr7:22363922-22366022	OK	1.91294	0.676044	-1.5006	0.00115	0.0191294	yes	LOC_Os07g37510	organic cation transporter-related, putative, expressed
OsKitaake02g333300	Chr2:32601304-32604781	OK	41.3052	14.6093	-1.49943	5e-05	0.0013098	yes	LOC_Os02g51350	OsFBK10 - F-box domain and kelch repeat containing protein, expressed
OsKitaake01g478400	Chr1:43281212-43283828	OK	1.02159	0.362596	-1.49439	0.00155	0.0242471	yes	LOC_Os01g72740	cytochrome P450, putative, expressed
OsKitaake10g032100	Chr10:4217346-4223545	OK	1.51504	0.539927	-1.48852	5e-05	0.0013098	yes	LOC_Os10g07556	wall-associated receptor kinase-like 22 precursor, putative, expressed
OsKitaake02g340200	Chr2:33126821-33127952	OK	7.62423	2.7265	-1.48354	0.00015	0.00349372	yes	LOC_Os02g52170	expressed protein
OsKitaake02g160900	Chr2:15537277-15538650	OK	20.1421	7.22654	-1.47884	5e-05	0.0013098	yes	LOC_Os02g26210	flowering promoting factor-like 1, putative, expressed
OsKitaake03g208800	Chr3:16465381-16467840	OK	5.62013	2.022	-1.47482	0.0005	0.00968262	yes	LOC_Os03g28270	Leucine Rich Repeat family protein, expressed
OsKitaake07g193400	Chr7:22622351-22623438	OK	20.9681	7.58336	-1.46729	5e-05	0.0013098	yes
OsKitaake02g323500	Chr2:31752733-31753607	OK	6.33586	2.31155	-1.45468	0.0003	0.00632006	yes	LOC_Os02g50110	expressed protein
OsKitaake12g001800	Chr12:133895-139738	OK	7.02384	2.5654	-1.45308	5e-05	0.0013098	yes	LOC_Os12g01190	RNA recognition motif containing protein, putative, expressed
OsKitaake11g006500	Chr11:549986-553153	OK	50.9799	18.7096	-1.44615	5e-05	0.0013098	yes	LOC_Os11g02240	CAMK_KIN1/SNF1/Nim1_like.4 - CAMK includes calcium/calmodulin depedent protein kinases, expressed
OsKitaake07g260600	Chr7:27850481-27852445	OK	154.43	56.9132	-1.44012	5e-05	0.0013098	yes	LOC_Os07g46670	early response to dehydration 15, putative, expressed
OsKitaake12g171100	Chr12:21798062-21801723	OK	1.48483	0.548218	-1.43748	0.00015	0.00349372	yes	LOC_Os12g36430	expressed protein
OsKitaake05g148700	Chr5:19004635-19008204	OK	35.8094	13.2424	-1.43518	5e-05	0.0013098	yes	LOC_Os05g32460	VQ domain containing protein, putative, expressed
OsKitaake08g220200	Chr8:27043893-27046089	OK	42.2979	15.6689	-1.43268	5e-05	0.0013098	yes	LOC_Os08g41440	UDP-glucuronate 4-epimerase, putative, expressed
OsKitaake01g103500	Chr1:8316969-8318354	OK	6.10003	2.26215	-1.43112	0.00105	0.0177606	yes	LOC_Os01g14630	polyprenyl synthetase, putative, expressed
OsKitaake01g430800	Chr1:39831824-39836111	OK	1.81807	0.676163	-1.42696	0.00105	0.0177606	yes	LOC_Os01g66820	inactive receptor kinase At1g27190 precursor, putative, expressed
OsKitaake02g247500	Chr2:24831164-24833939	OK	1.62608	0.609177	-1.41647	0.00025	0.00543812	yes	LOC_Os02g40240	receptor kinase, putative, expressed
OsKitaake04g120300	Chr4:21461774-21466822	OK	11.9333	4.51273	-1.40292	5e-05	0.0013098	yes	LOC_Os04g33640	glycosyl hydrolases family 17, putative, expressed
OsKitaake06g058000	Chr6:4183005-4189216	OK	3.57563	1.35266	-1.4024	0.0002	0.00449684	yes	LOC_Os06g08460	exo70 exocyst complex subunit, putative, expressed
OsKitaake09g012900	Chr9:2443703-2459525	OK	3.13715	1.19006	-1.39842	0.00085	0.0148915	yes	LOC_Os09g04624	GDSL-like lipase/acylhydrolase, putative, expressed
OsKitaake01g300800	Chr1:30415140-30416946	OK	41.498	15.7981	-1.3933	5e-05	0.0013098	yes	LOC_Os01g51570	glycosyl hydrolases family 17, putative, expressed
OsKitaake11g081700	Chr11:7191158-7196332	OK	17.4397	6.68204	-1.38401	5e-05	0.0013098	yes	LOC_Os11g12040	disease resistance protein RPM1, putative, expressed
OsKitaake06g283800	Chr6:30264428-30267735	OK	31.389	12.0411	-1.38229	5e-05	0.0013098	yes	LOC_Os06g50330	senescence-associated protein, putative, expressed
OsKitaake08g189900	Chr8:24478048-24479343	OK	66.0074	25.332	-1.38167	5e-05	0.0013098	yes	LOC_Os08g37660	plastocyanin-like domain containing protein, putative, expressed
OsKitaake11g123200	Chr11:14978459-14983504	OK	1.33525	0.514642	-1.37546	0.00155	0.0242471	yes	LOC_Os11g25920	transcription factor-related, putative, expressed
OsKitaake09g143000	Chr9:18343518-18344134	OK	25.858	9.96952	-1.37502	5e-05	0.0013098	yes	LOC_Os09g30490	EF hand family protein, expressed
OsKitaake03g180400	Chr3:26921733-26923240	OK	22.8324	8.82447	-1.3715	5e-05	0.0013098	yes	LOC_Os03g45779	expressed protein
OsKitaake07g275000	Chr7:28831630-28836502	OK	67.0433	26.0178	-1.3656	5e-05	0.0013098	yes	LOC_Os07g48280	expressed protein
OsKitaake03g081000	Chr3:5710862-5713191	OK	1.88934	0.737734	-1.35671	0.0019	0.0281453	yes	LOC_Os03g10810	HLS, putative, expressed
OsKitaake07g085700	Chr7:7812666-7815828	OK	17.2519	6.73736	-1.3565	5e-05	0.0013098	yes	LOC_Os07g13770	UDP-glucoronosyl and UDP-glucosyl transferase domain containing protein, expressed
OsKitaake02g226300	Chr2:23105188-23110920	OK	2.16012	0.844488	-1.35496	5e-05	0.0013098	yes	LOC_Os02g37580	fimbrin-like protein 2, putative, expressed
OsKitaake04g183800	Chr4:26107532-26109405	OK	130.101	51.0938	-1.34841	5e-05	0.0013098	yes	LOC_Os04g41960	NADP-dependent oxidoreductase, putative, expressed
OsKitaake11g232700	Chr11:28474912-28477242	OK	39.7498	15.6113	-1.34836	5e-05	0.0013098	yes	LOC_Os11g44580	go35 NBS-LRR, putative, expressed
OsKitaake05g198500	Chr5:24476928-24481189	OK	15.276	6.02266	-1.34279	5e-05	0.0013098	yes	LOC_Os05g41590	glycerol-3-phosphate dehydrogenase, putative, expressed
OsKitaake02g230500	Chr2:23524851-23527961	OK	52.0855	20.5393	-1.3425	5e-05	0.0013098	yes	LOC_Os02g38140	glycosyl transferase family 17 protein, putative, expressed
OsKitaake06g288600	Chr6:30615607-30618280	OK	19.6268	7.74016	-1.34239	5e-05	0.0013098	yes	LOC_Os06g50930	rhodanese-like domain containing protein, putative, expressed
OsKitaake07g036400	Chr7:2825936-2828300	OK	145.855	57.5264	-1.34224	5e-05	0.0013098	yes	LOC_Os07g05880	OsFBK18 - F-box domain and kelch repeat containing protein, expressed
OsKitaake09g059200	Chr9:9743973-9763398	OK	4.37699	1.73167	-1.33777	5e-05	0.0013098	yes	LOC_Os09g16330	pleiotropic drug resistance protein, putative, expressed
OsKitaake08g142400	Chr8:19372160-19374623	OK	1.58988	0.629259	-1.33719	0.00115	0.0191294	yes	LOC_Os08g30520	plant protein of unknown function domain containing protein, expressed
OsKitaake01g395400	Chr1:37089303-37091055	OK	14.3806	5.70976	-1.33263	5e-05	0.0013098	yes	LOC_Os01g62430	C2 domain containing protein, putative, expressed
OsKitaakeM050706	scaffold_33:26209-37188	OK	0.940626	0.373759	-1.33151	0.0024	0.0338038	yes	LOC_Os06g47530	TKL_IRAK_DUF26-lh.6 - DUF26 kinases have homology to DUF26 containing loci, expressed
OsKitaake06g235200	Chr6:26276823-26278477	OK	68.0135	27.0314	-1.33119	5e-05	0.0013098	yes	LOC_Os06g44160	heat shock protein DnaJ, putative, expressed
OsKitaake03g148700	Chr3:10803618-10804870	OK	8.57181	3.41933	-1.32589	5e-05	0.0013098	yes	LOC_Os03g19070	long cell-linked locus protein, putative, expressed
OsKitaake06g189700	Chr6:21397033-21399317	OK	30.9798	12.3597	-1.32568	5e-05	0.0013098	yes	LOC_Os06g37010	metal cation transporter, putative, expressed	OsZIP10
OsKitaake06g082600	Chr6:6340435-6342137	OK	90.8096	36.2757	-1.32384	5e-05	0.0013098	yes	LOC_Os06g11660	phosphate-induced protein 1 conserved region domain containing protein, expressed
OsKitaake01g125900	Chr1:9928429-9929665	OK	116.96	47.0794	-1.31285	5e-05	0.0013098	yes	LOC_Os01g17050	VQ domain containing protein, putative, expressed
OsKitaake03g172900	Chr3:12861930-12863672	OK	44.8942	18.0993	-1.3106	5e-05	0.0013098	yes	LOC_Os03g22210	POEI46 - Pollen Ole e I allergen and extensin family protein precursor, expressed
OsKitaake08g076000	Chr8:8284670-8289762	OK	52.0586	21.0195	-1.30841	5e-05	0.0013098	yes	LOC_Os08g13570	exo70 exocyst complex subunit family protein, putative, expressed
OsKitaake06g133700	Chr6:12525571-12526509	OK	5.93871	2.39787	-1.3084	0.00045	0.00883851	yes	LOC_Os06g21230	glycine rich protein family protein, putative, expressed
OsKitaake07g073300	Chr7:6188268-6192021	OK	1.41386	0.570975	-1.30814	5e-05	0.0013098	yes	LOC_Os10g33040	receptor-like protein kinase precursor, putative, expressed
OsKitaake03g176200	Chr3:13154593-13169545	OK	26.1646	10.5883	-1.30514	5e-05	0.0013098	yes	LOC_Os03g22620	terpene synthase family, metal binding domain containing protein, expressed
OsKitaake09g114100	Chr9:15975373-15977596	OK	16.8599	6.83883	-1.30177	5e-05	0.0013098	yes	LOC_Os09g26780	zinc-finger protein, putative, expressed
OsKitaake04g240300	Chr4:30933560-30935748	OK	14.1515	5.74211	-1.3013	5e-05	0.0013098	yes	LOC_Os04g49690	FERONIA receptor-like kinase, putative, expressed
OsKitaake05g177500	Chr5:21768880-21770995	OK	2.48107	1.00824	-1.29912	0.00135	0.0218627	yes	LOC_Os05g37080	No apical meristem protein, putative, expressed
OsKitaake09g168600	Chr9:20119588-20122057	OK	2.7566	1.12096	-1.29816	0.00055	0.0104491	yes	LOC_Os09g34920	glycosyl hydrolase family 29, putative, expressed
OsKitaake03g351300	Chr3:33035621-33036762	OK	11.8218	4.80881	-1.2977	5e-05	0.0013098	yes	LOC_Os03g55770	expressed protein
OsKitaake04g264300	Chr4:32760364-32763702	OK	53.1662	21.6342	-1.29719	5e-05	0.0013098	yes	LOC_Os04g52840	tyrosine protein kinase domain containing protein, putative, expressed
OsKitaake08g191600	Chr8:24594143-24595515	OK	55.3809	22.5506	-1.29622	5e-05	0.0013098	yes	LOC_Os08g37840	phosphate-induced protein 1 conserved region domain containing protein, expressed
OsKitaake05g076000	Chr5:7585950-7587679	OK	92.9582	37.8583	-1.29597	5e-05	0.0013098	yes	LOC_Os05g12640	BURP domain containing protein, expressed
OsKitaake04g222700	Chr4:29287415-29290547	OK	7.94633	3.24483	-1.29214	0.00125	0.0205143	yes	LOC_Os04g47140	expressed protein
OsKitaake01g274900	Chr1:28390800-28394278	OK	101.1	41.3614	-1.28943	5e-05	0.0013098	yes	LOC_Os01g48190	drought induced 19 protein, putative, expressed
OsKitaake02g246300	Chr2:24759443-24760545	OK	4.08689	1.67569	-1.28625	0.00215	0.0309951	yes
OsKitaake03g320200	Chr3:30504704-30505905	OK	24.2983	9.97401	-1.28461	5e-05	0.0013098	yes	LOC_Os03g51390	expressed protein
OsKitaake03g210300	Chr3:16691988-16694399	OK	113.779	47.0915	-1.27269	5e-05	0.0013098	yes	LOC_Os03g28940	ZIM domain containing protein, putative, expressed
OsKitaake02g199200	Chr2:20476112-20477705	OK	19.7485	8.18312	-1.27102	5e-05	0.0013098	yes	LOC_Os02g33680	U-box domain containing protein, expressed
OsKitaake11g236000	Chr11:28840239-28843577	OK	10.1485	4.21034	-1.26925	5e-05	0.0013098	yes	LOC_Os11g46000	von Willebrand factor type A domain containing protein, putative, expressed
OsKitaake03g106200	Chr3:7656992-7659907	OK	104.298	43.2958	-1.26841	5e-05	0.0013098	yes	LOC_Os03g13810	expressed protein
OsKitaake12g121300	Chr12:15672753-15680013	OK	15.126	6.27984	-1.26823	5e-05	0.0013098	yes	LOC_Os12g27254	transferase family protein, putative, expressed
OsKitaake01g340300	Chr1:33309234-33316038	OK	5.38941	2.24045	-1.26633	0.00235	0.0332482	yes	LOC_Os01g56370	wax synthase, putative, expressed
OsKitaake01g263100	Chr1:27043259-27046775	OK	5.67064	2.36651	-1.26075	0.00035	0.00723519	yes	LOC_Os01g46290	lipase, putative, expressed
OsKitaake04g301100	Chr4:35469623-35470945	OK	209.954	87.8323	-1.25725	5e-05	0.0013098	yes	LOC_Os04g57200	heavy metal transport/detoxification protein, putative, expressed
OsKitaake02g363300	Chr2:34848476-34850885	OK	68.1552	28.5686	-1.2544	5e-05	0.0013098	yes	LOC_Os02g54890	UDP-glucuronate 4-epimerase, putative, expressed
OsKitaake01g175200	Chr1:16286218-16286981	OK	209.156	87.6873	-1.25414	5e-05	0.0013098	yes	LOC_Os01g28500	SCP-like extracellular protein, expressed
OsKitaake07g273000	Chr7:28656615-28658295	OK	60.6171	25.4746	-1.25067	5e-05	0.0013098	yes	LOC_Os07g48020	peroxidase precursor, putative, expressed
OsKitaake02g192300	Chr2:19668687-19672173	OK	9.31548	3.91809	-1.24948	5e-05	0.0013098	yes	LOC_Os02g32590	HSF-type DNA-binding domain containing protein, expressed
OsKitaake12g010600	Chr12:757733-758648	OK	5.96573	2.51093	-1.24848	0.00145	0.0229926	yes	LOC_Os12g02240	expressed protein
OsKitaake02g051900	Chr2:3579305-3582267	OK	12.127	5.10459	-1.24835	5e-05	0.0013098	yes	LOC_Os02g06930	protein kinase, putative, expressed
OsKitaake01g389300	Chr1:36639780-36645435	OK	32.6302	13.7444	-1.24737	5e-05	0.0013098	yes	LOC_Os01g61680	expressed protein
OsKitaake03g063600	Chr3:4412510-4417410	OK	25.1338	10.6018	-1.24531	5e-05	0.0013098	yes	LOC_Os03g08390	expressed protein
OsKitaake03g290300	Chr3:28056105-28063834	OK	2.8924	1.22305	-1.24178	0.0002	0.00449684	yes	LOC_Os03g47620	ankyrin, putative, expressed
OsKitaake08g055900	Chr8:5106726-5109428	OK	3.6563	1.54844	-1.23957	0.0016	0.024853	yes	LOC_Os08g08710	expressed protein
OsKitaake03g071800	Chr3:4981272-4983896	OK	4.75451	2.01896	-1.23568	0.0004	0.00806472	yes	LOC_Os03g09290	yippee zinc-binding protein, putative, expressed
OsKitaake07g085900	Chr7:7817210-7817735	OK	10.7422	4.56192	-1.23557	0.0006	0.0112249	yes	LOC_Os07g13770	UDP-glucoronosyl and UDP-glucosyl transferase domain containing protein, expressed
OsKitaake04g024100	Chr4:5084908-5098071	OK	2.34836	0.997647	-1.23505	5e-05	0.0013098	yes	LOC_Os08g40930	Alpha amylase, catalytic domain containing protein, expressed
OsKitaake01g295800	Chr1:30065530-30067643	OK	10.2818	4.36817	-1.235	5e-05	0.0013098	yes	LOC_Os01g50940	helix-loop-helix DNA-binding domain containing protein, expressed
OsKitaake04g215000	Chr4:28708564-28711462	OK	22.1431	9.40774	-1.23494	5e-05	0.0013098	yes	LOC_Os04g46280	hydrolase, NUDIX family, domain containing protein, expressed
OsKitaake02g215800	Chr2:22291111-22301172	OK	1.17152	0.499376	-1.23018	0.0003	0.00632006	yes	LOC_Os02g36220	terpene synthase, putative, expressed
OsKitaake02g082900	Chr2:6071735-6074536	OK	4.3704	1.86512	-1.2285	0.0001	0.00243724	yes	LOC_Os02g11640	UDP-glucoronosyl and UDP-glucosyl transferase, putative, expressed
OsKitaake04g160000	Chr4:24512742-24513596	OK	12.9749	5.56219	-1.222	5e-05	0.0013098	yes	LOC_Os02g37070	expressed protein
OsKitaake01g157300	Chr1:13553479-13557936	OK	4.66933	2.00699	-1.21818	0.0001	0.00243724	yes	LOC_Os10g25620	no apical meristem protein, expressed
OsKitaake03g410800	Chr3:36807591-36809776	OK	21.8712	9.41706	-1.21568	5e-05	0.0013098	yes	LOC_Os03g62670	expressed protein
OsKitaake07g154950	Chr7:19042443-19046370	OK	2.20749	0.951541	-1.21407	0.00275	0.0378395	yes	LOC_Os07g32230	domain of unknown function domain containing protein, expressed
OsKitaake04g194100	Chr4:26820887-26824440	OK	1.02833	0.44333	-1.21386	0.0034	0.044166	yes	LOC_Os04g43210	transporter family protein, putative, expressed
OsKitaake12g073400	Chr12:6351790-6356605	OK	11.4386	4.93523	-1.21273	5e-05	0.0013098	yes	LOC_Os12g12260	diacylglycerol kinase 1, putative, expressed
OsKitaake01g023900	Chr1:1986650-1987561	OK	645.249	278.62	-1.21156	5e-05	0.0013098	yes	LOC_Os01g04330	OsCML16 - Calmodulin-related calcium sensor protein, expressed
OsKitaake01g451900	Chr1:41377183-41381339	OK	13.748	5.9475	-1.20886	5e-05	0.0013098	yes	LOC_Os01g69830	OsSPL2 - SBP-box gene family member, expressed
OsKitaake02g262800	Chr2:26368944-26372596	OK	1.47304	0.638528	-1.20598	0.00045	0.00883851	yes	LOC_Os02g42620	protein kinase, putative, expressed
OsKitaake09g081600	Chr9:12456221-12460022	OK	17.8199	7.72923	-1.20509	5e-05	0.0013098	yes	LOC_Os09g21210	beta-glucan-binding protein 4, putative, expressed
OsKitaake12g038200	Chr12:2557821-2559739	OK	4.52337	1.96474	-1.20306	0.00135	0.0218627	yes	LOC_Os12g05440	cytochrome P450, putative, expressed
OsKitaake01g149200	Chr1:12298149-12304442	OK	2.92852	1.27228	-1.20276	0.00025	0.00543812	yes	LOC_Os01g21630	pectinacetylesterase domain containing protein, expressed
OsKitaake09g066600	Chr9:10697566-10718123	OK	2.47251	1.07537	-1.20115	5e-05	0.0013098	yes	LOC_Os09g18159	light repressible receptor protein kinase, putative, expressed
OsKitaake05g014700	Chr5:1152391-1154710	OK	2.83612	1.23416	-1.20039	0.00035	0.00723519	yes	LOC_Os08g28560	expressed protein
OsKitaake07g057800	Chr7:4664324-4668443	OK	1.93106	0.841041	-1.19914	0.00155	0.0242471	yes	LOC_Os07g09050	exostosin family protein, putative, expressed
OsKitaake03g274200	Chr3:25990327-25995694	OK	14.5796	6.36483	-1.19576	5e-05	0.0013098	yes	LOC_Os03g44840	choline transporter-related, putative, expressed
OsKitaake11g071400	Chr11:5852801-5857366	OK	7.69979	3.36865	-1.19265	5e-05	0.0013098	yes	LOC_Os11g10520	dehydrogenase, putative, expressed
OsKitaake02g271300	Chr2:27135839-27138383	OK	3.95931	1.73261	-1.19231	5e-05	0.0013098	yes	LOC_Os02g43790	ethylene-responsive transcription factor, putative, expressed
OsKitaake06g288900	Chr6:30638893-30640935	OK	2.18783	0.960632	-1.18745	0.0034	0.044166	yes	LOC_Os06g50960	expansin precursor, putative, expressed
OsKitaake02g173200	Chr2:17149723-17154847	OK	62.5087	27.4785	-1.18575	5e-05	0.0013098	yes	LOC_Os02g28720	spotted leaf 11, putative, expressed
OsKitaake03g215500	Chr3:17494588-17498837	OK	23.9764	10.5505	-1.1843	5e-05	0.0013098	yes	LOC_Os03g29980	ACT domain containing protein, expressed
OsKitaake07g086000	Chr7:7819664-7821700	OK	3.01665	1.32972	-1.18182	0.0012	0.0198414	yes	LOC_Os07g13800	cytokinin-N-glucosyltransferase, putative, expressed
OsKitaake01g397500	Chr1:37250282-37252580	OK	22.7349	10.0536	-1.17719	5e-05	0.0013098	yes	LOC_Os01g62670	avr9/Cf-9 rapidly elicited protein, putative, expressed
OsKitaake01g310700	Chr1:31127146-31128072	OK	8.16023	3.61021	-1.17653	0.00125	0.0205143	yes	LOC_Os01g52730	DUF584 domain containing protein, putative, expressed
OsKitaake05g206400	Chr5:23627179-23629083	OK	82.374	36.4868	-1.17482	5e-05	0.0013098	yes	LOC_Os05g40010	LTPL17 - Protease inhibitor/seed storage/LTP family protein precursor, expressed
OsKitaake12g184100	Chr12:23076411-23077136	OK	15.4202	6.83482	-1.17384	0.0009	0.0156186	yes	LOC_Os12g38350	RALFL43 - Rapid ALkalinization Factor RALF family protein precursor, expressed
OsKitaake02g083300	Chr2:6115119-6116131	OK	5.78223	2.56658	-1.17178	0.0021	0.0305136	yes	LOC_Os02g11705	expressed protein
OsKitaake04g011300	Chr4:1715462-1721196	OK	11.6264	5.16492	-1.17059	5e-05	0.0013098	yes	LOC_Os04g03810	OsSub38 - Putative Subtilisin homologue, expressed
OsKitaake05g236700	Chr5:26598084-26599040	OK	44.2167	19.663	-1.16911	5e-05	0.0013098	yes	LOC_Os05g45440	expressed protein
OsKitaake01g409600	Chr1:38369801-38371142	OK	9.69711	4.31424	-1.16845	0.00015	0.00349372	yes	LOC_Os01g64360	MYB family transcription factor, putative, expressed
OsKitaake03g179200	Chr3:13406668-13408181	OK	731.581	326.002	-1.16614	5e-05	0.0013098	yes	LOC_Os03g23010	expressed protein
OsKitaake06g021900	Chr6:1815871-1816969	OK	3.713	1.65691	-1.16409	0.00305	0.0408711	yes	LOC_Os06g04220	expressed protein
OsKitaake02g308300	Chr2:30276736-30279487	OK	14.4846	6.4646	-1.16389	5e-05	0.0013098	yes	LOC_Os02g48320	DNA binding protein, putative, expressed
OsKitaake09g064900	Chr9:10415636-10417113	OK	13.1583	5.87277	-1.16386	5e-05	0.0013098	yes	LOC_Os09g17740	chlorophyll A-B binding protein, putative, expressed
OsKitaake03g148300	Chr3:10776754-10781568	OK	51.4563	22.9816	-1.16286	5e-05	0.0013098	yes	LOC_Os03g19020	PHD-finger family protein, expressed
OsKitaake03g136400	Chr3:9975372-9978312	OK	63.3739	28.3238	-1.16187	5e-05	0.0013098	yes	LOC_Os03g17700	CGMC_MAPKCGMC_2_ERK.2 - CGMC includes CDA, MAPK, GSK3, and CLKC kinases, expressed
OsKitaake09g084900	Chr9:12829113-12830366	OK	31.8743	14.2507	-1.16137	5e-05	0.0013098	yes	LOC_Os09g21710	AN1-like zinc finger domain containing protein, expressed
OsKitaake01g007500	Chr1:750861-756687	OK	3.43112	1.53407	-1.16131	0.00035	0.00723519	yes	LOC_Os01g02300	receptor kinase ORK10, putative, expressed
OsKitaake01g067500	Chr1:5128020-5131913	OK	27.3115	12.2163	-1.16071	5e-05	0.0013098	yes	LOC_Os01g09770	expressed protein
OsKitaake11g116600	Chr11:13843121-13844333	OK	22.1607	9.9408	-1.15657	0.00015	0.00349372	yes	LOC_Os11g24070	LTPL10 - Protease inhibitor/seed storage/LTP family protein precursor, expressed
OsKitaake02g089600	Chr2:6580722-6585404	OK	1.47175	0.66032	-1.15629	0.0001	0.00243724	yes	LOC_Os02g12440	receptor kinase, putative, expressed
OsKitaake07g188300	Chr7:22276993-22279704	OK	69.1129	31.0843	-1.15277	5e-05	0.0013098	yes	LOC_Os07g37320	transporter family protein, putative, expressed
OsKitaake04g179100	Chr4:25761606-25770942	OK	56.9167	25.6261	-1.15124	5e-05	0.0013098	yes	LOC_Os04g41310	STRUBBELIG-RECEPTOR FAMILY 8 precursor, putative, expressed
OsKitaake07g052600	Chr7:4152079-4165611	OK	10.9421	4.92694	-1.15113	5e-05	0.0013098	yes	LOC_Os07g08300	major facilitator superfamily antiporter, putative, expressed
OsKitaake08g004400	Chr8:310264-312291	OK	2.55403	1.15315	-1.1472	0.00125	0.0205143	yes	LOC_Os08g01510	cytochrome P450, putative, expressed
OsKitaake09g030700	Chr9:5358213-5359198	OK	63.2783	28.6518	-1.14308	5e-05	0.0013098	yes	LOC_Os09g10010	expressed protein
OsKitaake06g154700	Chr6:16081960-16086526	OK	7.87376	3.56887	-1.14158	5e-05	0.0013098	yes	LOC_Os06g27860	poor homologous synapsis 1 protein, putative, expressed
OsKitaake03g389000	Chr3:35503059-35507455	OK	152.662	69.259	-1.14027	5e-05	0.0013098	yes	LOC_Os03g60080	NAC domain-containing protein 67, putative, expressed
OsKitaake01g172600	Chr1:15818867-15835823	OK	5.97437	2.71988	-1.13524	5e-05	0.0013098	yes	LOC_Os01g27750	bifunctional 3-dehydroquinate dehydratase/shikimate dehydrogenase,chloroplast precursor, putative, expressed
OsKitaake01g277401	Chr1:28571170-28591530	OK	15.3706	7.01075	-1.13253	0.00085	0.0148915	yes	LOC_Os01g48446	no apical meristem protein, putative, expressed
OsKitaake01g143150	Chr1:11724202-11730074	OK	6.50097	2.96851	-1.13092	0.00055	0.0104491	yes	LOC_Os01g20730	expressed protein
OsKitaake11g062200	Chr11:4856600-4861293	OK	38.8828	17.7642	-1.13016	5e-05	0.0013098	yes	LOC_Os11g09010	lipase, putative, expressed
OsKitaake08g176400	Chr8:22993540-22994426	OK	12.1649	5.57957	-1.1245	0.0017	0.0258421	yes	LOC_Os08g35580	expressed protein
OsKitaake04g274700	Chr4:33429564-33433045	OK	4.63332	2.12558	-1.12419	5e-05	0.0013098	yes	LOC_Os04g53994	kinase, putative, expressed
OsKitaake08g009700	Chr8:681975-684485	OK	3.11253	1.43006	-1.12202	0.00095	0.0163322	yes	LOC_Os08g02070	OsMADS26 - MADS-box family gene with MIKCc type-box, expressed
OsKitaake11g182400	Chr11:22970398-22977439	OK	103.883	47.7495	-1.1214	5e-05	0.0013098	yes	LOC_Os11g37970	WIP5 - Wound-induced protein precursor, expressed
OsKitaake02g248400	Chr2:25216519-25222600	OK	1.97747	0.909257	-1.1209	0.00015	0.00349372	yes	LOC_Os02g40410	expressed protein
OsKitaake01g333000	Chr1:32806704-32807910	OK	6.68232	3.08779	-1.11378	0.00065	0.0119875	yes	LOC_Os01g55510	dynein light chain type 1 domain containing protein, expressed
OsKitaake10g152200	Chr10:20107617-20108243	OK	596.378	276.066	-1.11122	5e-05	0.0013098	yes	LOC_Os10g36170	LTPL160 - Protease inhibitor/seed storage/LTP family protein precursor, expressed
OsKitaake01g214300	Chr1:22438451-22441784	OK	86.5025	40.0586	-1.11063	5e-05	0.0013098	yes	LOC_Os01g38980	calmodulin-binding protein, putative, expressed
OsKitaake07g183400	Chr7:21815037-21820103	OK	3.79449	1.75974	-1.10854	5e-05	0.0013098	yes	LOC_Os07g36630	CSLF8 - cellulose synthase-like family F; beta1,3;1,4 glucan synthase, expressed
OsKitaake09g138600	Chr9:18051253-18058962	OK	1.85672	0.861745	-1.10742	5e-05	0.0013098	yes	LOC_Os09g30130	CSLE6 - cellulose synthase-like family E, expressed
OsKitaake01g288000	Chr1:29422356-29424819	OK	22.2496	10.367	-1.10178	5e-05	0.0013098	yes	LOC_Os01g49830	B3 DNA binding domain containing protein, expressed
OsKitaake05g009200	Chr5:758388-761609	OK	8.14307	3.80456	-1.09784	0.00045	0.00883851	yes	LOC_Os05g02060	mitochondrial import inner membrane translocase subunit Tim17, putative, expressed
OsKitaake03g082400	Chr3:5798016-5800847	OK	21.5217	10.0932	-1.0924	5e-05	0.0013098	yes	LOC_Os03g10950	protein phosphatase 2C, putative, expressed
OsKitaake07g183100	Chr7:21781707-21788228	OK	41.2131	19.3362	-1.0918	5e-05	0.0013098	yes	LOC_Os07g36590	serine/threonine-protein kinase receptor precursor, putative, expressed
OsKitaake07g101800	Chr7:10646303-10659928	OK	10.8456	5.08852	-1.09179	5e-05	0.0013098	yes	LOC_Os07g18120	aldehyde oxidase, putative, expressed
OsKitaake02g180200	Chr2:18111677-18114699	OK	5.96735	2.80004	-1.09164	0.00015	0.00349372	yes	LOC_Os02g30100	cytochrome P450, putative, expressed
OsKitaake01g361350	Chr1:34507894-34509568	OK	3.15503	1.48209	-1.09002	0.001	0.0170984	yes
OsKitaake08g094600	Chr8:10490503-10494222	OK	5.61223	2.63867	-1.08876	0.0019	0.0281453	yes	LOC_Os08g16660	aspartic proteinase nepenthesin precursor, putative, expressed
OsKitaake02g205700	Chr2:21333185-21340258	OK	23.125	10.8941	-1.0859	5e-05	0.0013098	yes	LOC_Os02g34860	Regulator of chromosome condensation domain containing protein, expressed
OsKitaake04g196500	Chr4:27026313-27029646	OK	3.57493	1.68639	-1.08397	0.0016	0.024853	yes	LOC_Os04g43560	no apical meristem protein, putative, expressed
OsKitaake07g174800	Chr7:21126783-21129456	OK	21.4722	10.1308	-1.08372	5e-05	0.0013098	yes	LOC_Os07g35480	glucan endo-1,3-beta-glucosidase precursor, putative, expressed
OsKitaake12g010200	Chr12:740201-743400	OK	45.8984	21.6614	-1.08332	5e-05	0.0013098	yes	LOC_Os12g02200	CAMK_KIN1/SNF1/Nim1_like.6 - CAMK includes calcium/calmodulin depedent protein kinases, expressed
OsKitaake01g445500	Chr1:40879659-40880890	OK	12.2092	5.79095	-1.0761	0.00025	0.00543812	yes	LOC_Os01g68589	LTPL39 - Protease inhibitor/seed storage/LTP family protein precursor, expressed
OsKitaake10g191200	Chr10:22896538-22899932	OK	2.56169	1.21509	-1.07603	0.00025	0.00543812	yes	LOC_Os10g41130	AP2 domain containing protein, expressed
OsKitaake06g242000	Chr6:26991271-26993482	OK	3.16113	1.49989	-1.07558	0.00105	0.0177606	yes	LOC_Os06g45140	bZIP transcription factor domain containing protein, expressed
OsKitaake10g117600	Chr10:17189924-17190956	OK	21.2638	10.0922	-1.07516	5e-05	0.0013098	yes
OsKitaake12g220100	Chr12:26513458-26514363	OK	258.194	122.583	-1.0747	5e-05	0.0013098	yes	LOC_Os12g43450	thaumatin family domain containing protein, expressed
OsKitaake04g181300	Chr4:25904419-25909584	OK	38.8172	18.484	-1.07042	5e-05	0.0013098	yes	LOC_Os04g41570	ethylene-responsive protein related, putative, expressed
OsKitaake04g305700	Chr4:35764416-35765836	OK	35.6905	17.0072	-1.0694	5e-05	0.0013098	yes	LOC_Os04g57720	OsRR6 type-A response regulator, expressed
OsKitaake11g172100	Chr11:21692722-21695991	OK	6.22914	2.97478	-1.06625	5e-05	0.0013098	yes	LOC_Os11g36090	receptor kinase, putative, expressed
OsKitaake06g020600	Chr6:1709427-1712789	OK	111.621	53.364	-1.06467	5e-05	0.0013098	yes	LOC_Os06g04070	pyridoxal-dependent decarboxylase protein, putative, expressed
OsKitaake02g081000	Chr2:5875170-5879737	OK	7.90022	3.78085	-1.06318	5e-05	0.0013098	yes	LOC_Os02g10900	NB-ARC domain containing protein, expressed
OsKitaake05g040100	Chr5:3338231-3343074	OK	4.43222	2.12395	-1.06128	0.0032	0.042341	yes	LOC_Os05g06140	lipase, putative, expressed
OsKitaake04g158200	Chr4:24376640-24377697	OK	26.9718	12.9343	-1.06025	5e-05	0.0013098	yes	LOC_Os04g39010	heavy metal associated domain containing protein, expressed
OsKitaake03g332700	Chr3:31573375-31577514	OK	26.8668	12.8929	-1.05925	5e-05	0.0013098	yes	LOC_Os03g53020	helix-loop-helix DNA-binding domain containing protein, expressed
OsKitaake02g005600	Chr2:371690-375866	OK	23.5264	11.31	-1.05668	5e-05	0.0013098	yes	LOC_Os02g01590	glycosyl hydrolases, putative, expressed
OsKitaake07g168100	Chr7:20436277-20438101	OK	16.2295	7.80618	-1.05593	5e-05	0.0013098	yes	LOC_Os07g34260	chalcone and stilbene synthases, putative, expressed
OsKitaake01g047700	Chr1:3568420-3573662	OK	61.6502	29.6584	-1.05567	5e-05	0.0013098	yes	LOC_Os01g07370	KIP1, putative, expressed
OsKitaake10g208500	Chr10:24020682-24022440	OK	34.1098	16.4253	-1.05427	5e-05	0.0013098	yes	LOC_Os10g43060	expressed protein
OsKitaake02g202400	Chr2:20982046-20983937	OK	11.4534	5.51951	-1.05316	0.0003	0.00632006	yes	LOC_Os02g34410	U-box domain-containing protein, putative, expressed
OsKitaake12g125300	Chr12:16715983-16718551	OK	7.80653	3.76598	-1.05165	0.0026	0.0360681	yes	LOC_Os12g28770	POEI19 - Pollen Ole e I allergen and extensin family protein precursor, expressed
OsKitaake05g153300	Chr5:19486994-19489218	OK	9.28412	4.47921	-1.05152	0.0001	0.00243724	yes	LOC_Os05g33140	CHIT5 - Chitinase family protein precursor, expressed
OsKitaake01g391900	Chr1:36834549-36842086	OK	15.6314	7.54259	-1.05131	5e-05	0.0013098	yes	LOC_Os01g61990	ankyrin repeat-containing protein, putative, expressed
OsKitaake01g127100	Chr1:10048144-10061519	OK	4.33815	2.10055	-1.04631	0.00045	0.00883851	yes	LOC_Os01g17214	major facilitator superfamily antiporter, putative, expressed
OsKitaake03g227500	Chr3:18975352-18978539	OK	16.1847	7.86096	-1.04185	5e-05	0.0013098	yes	LOC_Os03g32470	leucoanthocyanidin dioxygenase, putative, expressed
OsKitaake08g068200	Chr8:6335051-6338968	OK	6.97115	3.38904	-1.04052	0.0002	0.00449684	yes	LOC_Os08g10630	metal cation transporter, putative, expressed
OsKitaake03g347400	Chr3:32744175-32745407	OK	17.2348	8.38371	-1.03966	0.00035	0.00723519	yes	LOC_Os03g55290	GASR3 - Gibberellin-regulated GASA/GAST/Snakin family protein precursor, expressed
OsKitaake02g277000	Chr2:27551053-27552040	OK	231.397	112.61	-1.03903	5e-05	0.0013098	yes	LOC_Os02g44320	LTPL113 - Protease inhibitor/seed storage/LTP family protein precursor, expressed
OsKitaake03g208100	Chr3:16421312-16422377	OK	17.5533	8.5756	-1.03343	0.00045	0.00883851	yes	LOC_Os03g28160	jacalin-like lectin domain containing protein, expressed
OsKitaake01g041200	Chr1:3142285-3146260	OK	1.92863	0.942696	-1.03271	0.00385	0.0486644	yes	LOC_Os01g06520	verticillium wilt disease resistance protein, putative, expressed
OsKitaake12g182500	Chr12:22974678-22976018	OK	14.7325	7.20189	-1.03256	5e-05	0.0013098	yes	LOC_Os12g38150	osmotin, putative, expressed
OsKitaake05g086600	Chr5:9277227-9278558	OK	1104.12	540.409	-1.03077	5e-05	0.0013098	yes	LOC_Os05g15770	glycosyl hydrolase, putative, expressed
OsKitaake01g360600	Chr1:34455112-34459794	OK	6.90157	3.38073	-1.02959	0.0001	0.00243724	yes	LOC_Os01g58100	polyphenol oxidase, putative, expressed
OsKitaake07g278700	Chr7:29145987-29149439	OK	35.6854	17.4912	-1.0287	5e-05	0.0013098	yes	LOC_Os07g48690	DUF630/DUF632 domains containing protein, putative, expressed
OsKitaake03g069100	Chr3:4787089-4788389	OK	61.8904	30.396	-1.02583	5e-05	0.0013098	yes	LOC_Os03g08970	expressed protein
OsKitaake03g063100	Chr3:4374415-4375546	OK	51.9079	25.5003	-1.02544	5e-05	0.0013098	yes	LOC_Os03g08330	ZIM domain containing protein, putative, expressed
OsKitaake12g057600	Chr12:4213371-4215575	OK	43.9299	21.6042	-1.02389	5e-05	0.0013098	yes	LOC_Os12g08090	amino acid transporter, putative, expressed
OsKitaake03g180700	Chr3:13671098-13675439	OK	2.01479	0.99089	-1.02383	0.00245	0.0343109	yes	LOC_Os03g23935	WD domain, G-beta repeat domain containing protein, expressed
OsKitaake06g030500	Chr6:2337377-2344766	OK	7.00392	3.4475	-1.02261	5e-05	0.0013098	yes	LOC_Os06g05160	sulfate transporter, putative, expressed
OsKitaake06g082000	Chr6:6307002-6311649	OK	6.98235	3.44226	-1.02036	5e-05	0.0013098	yes	LOC_Os06g11600	growth regulator related protein, putative, expressed
OsKitaake07g275100	Chr7:28838613-28845992	OK	34.6423	17.1023	-1.01835	5e-05	0.0013098	yes	LOC_Os07g48290	AGC_AGC_other_RS6K_like.2 - ACG kinases include homologs to PKA, PKG and PKC, expressed
OsKitaake10g124900	Chr10:17899252-17901853	OK	5.10006	2.51799	-1.01824	0.0028	0.03836	yes	LOC_Os10g32760	zinc finger family protein, putative, expressed
OsKitaake06g257500	Chr6:28219672-28220562	OK	59.0218	29.1692	-1.0168	5e-05	0.0013098	yes	LOC_Os06g46950	EF hand family protein, putative, expressed
OsKitaake01g138333	Chr1:11284435-11285245	OK	28.779	14.2327	-1.01581	0.0001	0.00243724	yes
OsKitaake07g166600	Chr7:20251492-20253995	OK	22.4194	11.0909	-1.01538	5e-05	0.0013098	yes	LOC_Os07g34006	transporter family protein, putative, expressed
OsKitaake02g224200	Chr2:22989711-22990996	OK	46.6497	23.0938	-1.01436	5e-05	0.0013098	yes	LOC_Os02g37290	heavy metal associated domain containing protein, expressed
OsKitaake07g032700	Chr7:2444984-2446905	OK	60.0678	29.741	-1.01414	5e-05	0.0013098	yes	LOC_Os07g05360	photosystem II 10 kDa polypeptide, chloroplast precursor, putative, expressed
OsKitaake04g245600	Chr4:31344227-31348095	OK	11.4988	5.69787	-1.01299	5e-05	0.0013098	yes	LOC_Os04g50790	RNA recognition motif, putative, expressed
OsKitaake02g344300	Chr2:33383778-33384674	OK	12.0388	5.97189	-1.01143	0.0014	0.0224254	yes	LOC_Os02g52620	expressed protein
OsKitaake08g194400	Chr8:25068209-25069530	OK	73.8245	36.6487	-1.01034	5e-05	0.0013098	yes	LOC_Os08g38220	dof zinc finger domain containing protein, putative, expressed
OsKitaake05g125700	Chr5:16461086-16462247	OK	19.8562	9.87385	-1.0079	5e-05	0.0013098	yes	LOC_Os12g03250	retrotransposon protein, putative, unclassified, expressed
OsKitaake08g232400	Chr8:27600331-27603238	OK	6.4137	3.19434	-1.00564	0.00235	0.0332482	yes	LOC_Os08g42350	nodulin MtN3 family protein, putative, expressed
OsKitaake03g390500	Chr3:35582213-35583662	OK	0.897088	0	#NAME?	5e-05	0.0013098	yes	LOC_Os03g60210	DUF567 domain containing protein, putative, expressed
OsKitaake04g034100	Chr4:6745044-6745925	OK	2.14099	0	#NAME?	5e-05	0.0013098	yes
OsKitaake04g034200	Chr4:6746534-6746753	OK	948.026	0	#NAME?	5e-05	0.0013098	yes	LOC_Os04g11050	expressed protein
OsKitaake04g122600	Chr4:21632374-21633014	OK	1.88613	0	#NAME?	0.0003	0.00632006	yes	LOC_Os04g33920	LTPL102 - Protease inhibitor/seed storage/LTP family protein precursor, expressed
OsKitaake07g087300	Chr7:7935919-7938118	OK	1.74812	0	#NAME?	5e-05	0.0013098	yes	LOC_Os07g14070	SCP-like extracellular protein, expressed
OsKitaake07g089400	Chr7:8177382-8185030	OK	10.3958	0	#NAME?	5e-05	0.0013098	yes	LOC_Os07g14514	retrotransposon protein, putative, unclassified, expressed
OsKitaake07g109200	Chr7:11907805-11908592	OK	1.10734	0	#NAME?	5e-05	0.0013098	yes
OsKitaake10g001400	Chr10:233374-240182	OK	1.08765	0	#NAME?	5e-05	0.0013098	yes	LOC_Os07g14514	retrotransposon protein, putative, unclassified, expressed

## Sheet: Table S3
Table S3. List of differentially expressed genes (DEGs) in roots in OsBAG6OE vs. Kitaake under normal conditions. DEGs between the root of OsBAG6OE and Kitaake (|log2(fold change)| > 1 and q-value < 0.05) were listed.
List of genes up-regulated in root.
Accession Number	Locus	Status	Kitaake_root (FPKM)	OsBAG6OE_root (FPKM)	log2(fold change)	p-value	q-value (adjusted P value)	Significant	Best-hit-rice-name	Annotation
OsKitaake01g207756	Chr1:21381847-21382693	OK	0	5.87127	inf	5e-05	0.0003055	yes	LOC_Os12g18260	zinc knuckle domain containing protein, expressed
OsKitaake01g400266	Chr1:37492896-37494015	OK	0	1.1042	inf	5e-05	0.0003055	yes	LOC_Os01g62945	expressed protein
OsKitaake01g465400	Chr1:42253119-42253515	OK	0	19.6209	inf	5e-05	0.0003055	yes
OsKitaake02g122300	Chr2:10202517-10202775	OK	0	4.37704	inf	0.00145	0.00606023	yes	LOC_Os02g17590	expressed protein
OsKitaake02g215100	Chr2:22187785-22188552	OK	0	3.04672	inf	5e-05	0.0003055	yes
OsKitaake02g248100	Chr2:25197262-25199758	OK	0	2.52597	inf	5e-05	0.0003055	yes	LOC_Os02g40340	expressed protein
OsKitaake02g344900	Chr2:33442808-33444710	OK	0	9.04575	inf	5e-05	0.0003055	yes	LOC_Os02g52710	alpha-amylase precursor, putative, expressed
OsKitaake03g004800	Chr3:348149-349946	OK	0	1.2489	inf	5e-05	0.0003055	yes	LOC_Os03g01520	expressed protein
OsKitaake03g059300	Chr3:4182300-4187008	OK	0	1.87538	inf	5e-05	0.0003055	yes	LOC_Os03g07940	AP2 domain containing protein, expressed
OsKitaake03g195100	Chr3:15014753-15022379	OK	0	2.03936	inf	5e-05	0.0003055	yes	LOC_Os03g25869	amino acid permease family protein, putative, expressed
OsKitaake03g264100	Chr3:24736965-24737927	OK	0	1.98884	inf	5e-05	0.0003055	yes
OsKitaake03g264200	Chr3:24737966-24738857	OK	0	11.2863	inf	5e-05	0.0003055	yes	LOC_Os03g43100	expressed protein
OsKitaake03g321300	Chr3:30581635-30582849	OK	0	1.57254	inf	5e-05	0.0003055	yes	LOC_Os03g51530	expressed protein
OsKitaake04g075100	Chr4:15612990-15620942	OK	0	3.06959	inf	5e-05	0.0003055	yes	LOC_Os04g25140	OsFBDUF20 - F-box and DUF domain containing protein, expressed
OsKitaake04g268600	Chr4:33082517-33082886	OK	0	12.8076	inf	5e-05	0.0003055	yes	LOC_Os02g46839	expressed protein
OsKitaake05g002800	Chr5:215036-215231	OK	0	64.7357	inf	5e-05	0.0003055	yes	LOC_Os05g01330	expressed protein
OsKitaake05g271500	Chr5:28874585-28874819	OK	0	11.5212	inf	5e-05	0.0003055	yes	LOC_Os01g46440	VQ domain containing protein, putative, expressed
OsKitaake06g033900	Chr6:2543196-2543619	OK	0	4.89832	inf	5e-05	0.0003055	yes	LOC_Os06g05510	expressed protein
OsKitaake06g280800	Chr6:29965874-29966216	OK	0	5.25425	inf	0.00145	0.00606023	yes
OsKitaake07g007800	Chr7:658043-660193	OK	0	4.37332	inf	5e-05	0.0003055	yes	LOC_Os07g01960	hypothetical protein
OsKitaake07g007900	Chr7:660211-665273	OK	0	66.3154	inf	5e-05	0.0003055	yes
OsKitaake07g017200	Chr7:1222810-1223140	OK	0	1.42846	inf	0.00145	0.00606023	yes	LOC_Os07g03020	expressed protein
OsKitaake07g110500	Chr7:12409249-12409989	OK	0	43.513	inf	0.00145	0.00606023	yes
OsKitaake07g157700	Chr7:19446179-19447545	OK	0	2.60186	inf	5e-05	0.0003055	yes
OsKitaake07g157900	Chr7:19460703-19461594	OK	0	1.50148	inf	5e-05	0.0003055	yes
OsKitaake07g158000	Chr7:19464407-19465478	OK	0	61.0245	inf	5e-05	0.0003055	yes
OsKitaake08g117600	Chr8:17323533-17323931	OK	0	4.29314	inf	5e-05	0.0003055	yes
OsKitaake09g022200	Chr9:4110106-4110469	OK	0	2.16818	inf	0.0002	0.00108424	yes	LOC_Os09g08100	cysteine proteinase inhibitor precursor, putative, expressed
OsKitaake09g106300	Chr9:15214978-15216923	OK	0	11.3388	inf	5e-05	0.0003055	yes	LOC_Os09g25880	expressed protein
OsKitaake09g121600	Chr9:16586872-16587471	OK	0	27.3785	inf	5e-05	0.0003055	yes
OsKitaake10g092501	Chr10:14796779-14799235	OK	0	3.45126	inf	5e-05	0.0003055	yes	LOC_Os04g25960	expressed protein
OsKitaake10g107900	Chr10:16148756-16150721	OK	0	0.921074	inf	0.0006	0.00283451	yes	LOC_Os10g29870	expressed protein
OsKitaake10g127405	Chr10:18104454-18104715	OK	0	2.49216	inf	0.00145	0.00606023	yes
OsKitaake10g130201	Chr10:18403669-18403999	OK	0	5.21057	inf	5e-05	0.0003055	yes
OsKitaake11g030000	Chr11:2052383-2053601	OK	0	1.45402	inf	5e-05	0.0003055	yes	LOC_Os11g04940	phospholipase, putative, expressed
OsKitaake11g051200	Chr11:3681872-3683591	OK	0	1.24834	inf	5e-05	0.0003055	yes	LOC_Os11g07330	expressed protein
OsKitaake11g093200	Chr11:8656796-8659817	OK	0	4.45583	inf	0.01695	0.0482123	yes	LOC_Os11g14900	thiol protease SEN102 precursor, putative, expressed
OsKitaake11g094350	Chr11:8729255-8731209	OK	0	0.952714	inf	0.00145	0.00606023	yes
OsKitaake11g104100	Chr11:10402537-10407193	OK	0	1.94031	inf	5e-05	0.0003055	yes	LOC_Os11g17954	transposon protein, putative, Pong sub-class, expressed
OsKitaake11g196100	Chr11:24387909-24389930	OK	0	2.83677	inf	5e-05	0.0003055	yes	LOC_Os11g39960	expressed protein
OsKitaake11g197100	Chr11:24495053-24497260	OK	0	3.30968	inf	5e-05	0.0003055	yes	LOC_Os11g40110	RWP-RK, putative, expressed
OsKitaake11g198300	Chr11:24567647-24569960	OK	0	4.0565	inf	5e-05	0.0003055	yes
OsKitaake11g198600	Chr11:24576948-24579716	OK	0	3.32952	inf	5e-05	0.0003055	yes	LOC_Os10g31290	expressed protein
OsKitaake11g198900	Chr11:24610353-24614988	OK	0	2.61565	inf	5e-05	0.0003055	yes
OsKitaake12g005500	Chr12:467783-467999	OK	0	3.81344	inf	0.00145	0.00606023	yes
OsKitaake07g041600	Chr7:3296279-3297550	OK	0.0665698	277.184	12.0237	0.0124	0.0372624	yes	LOC_Os07g06834	expressed protein
OsKitaake02g312100	Chr2:30559101-30559743	OK	2.43178	1309.61	9.0729	5e-05	0.0003055	yes	LOC_Os02g48780	IQ calmodulin-binding and BAG domain containing protein, putative, expressed	OsBAG6
OsKitaake03g146100	Chr3:10644517-10646103	OK	0.38925	85.5705	7.78027	5e-05	0.0003055	yes	LOC_Os03g18779	expressed protein
OsKitaake08g047400	Chr8:4185451-4190478	OK	0.214218	31.8079	7.21416	5e-05	0.0003055	yes	LOC_Os08g07330	RGH1A, putative, expressed
OsKitaake05g067800	Chr5:6723254-6725456	OK	1.01334	99.6071	6.61906	5e-05	0.0003055	yes	LOC_Os05g11320	metallothionein-like protein 3B, putative, expressed
OsKitaake10g147100	Chr10:19773985-19776906	OK	0.174252	16.4002	6.55639	5e-05	0.0003055	yes	LOC_Os10g35520	hydrolase, alpha/beta fold family domain containing protein, expressed
OsKitaake01g158500	Chr1:13624476-13625910	OK	0.191758	9.30311	5.60035	5e-05	0.0003055	yes	LOC_Os01g23840	transposon protein, putative, unclassified, expressed
OsKitaake12g022900	Chr12:1518653-1521104	OK	0.0434464	1.84596	5.40899	0.0004	0.00198798	yes	LOC_Os11g03820	D-mannose binding lectin family protein, expressed
OsKitaake05g193300	Chr5:23180287-23183198	OK	0.727342	25.518	5.13274	5e-05	0.0003055	yes	LOC_Os05g39310	thiamine pyrophosphate enzyme, C-terminal TPP binding domain containing protein, expressed
OsKitaake10g008100	Chr10:1089067-1091298	OK	0.343052	11.7512	5.09824	5e-05	0.0003055	yes	LOC_Os10g02750	Ser/Thr protein phosphatase family protein, putative, expressed
OsKitaake11g189500	Chr11:23708397-23712862	OK	0.0517753	1.66148	5.00406	0.0072	0.023876	yes	LOC_Os11g38850	TKL_IRAK_DUF26-la.7 - DUF26 kinases have homology to DUF26 containing loci, expressed
OsKitaake04g084101	Chr4:17194114-17195425	OK	0.090201	2.52377	4.80629	0.01415	0.0416023	yes	LOC_Os01g55410	expressed protein
OsKitaake11g122600	Chr11:14854109-14857304	OK	0.250319	6.6205	4.7251	0.0026	0.0100354	yes	LOC_Os11g25700	tropinone reductase, putative, expressed
OsKitaake03g341500	Chr3:32191661-32193791	OK	0.543213	14.3339	4.72177	5e-05	0.0003055	yes	LOC_Os03g54130	cysteine protease 1 precursor, putative, expressed
OsKitaake01g071500	Chr1:5569742-5571208	OK	28.8712	691.39	4.5818	5e-05	0.0003055	yes	LOC_Os01g10400	expressed protein
OsKitaake06g259700	Chr6:28391952-28392822	OK	0.324126	7.43214	4.51915	0.0143	0.0419343	yes
OsKitaake02g224700	Chr2:23011376-23012513	OK	8.83302	199.678	4.49862	5e-05	0.0003055	yes	LOC_Os02g37380	expressed protein
OsKitaake09g043600	Chr9:7721831-7725939	OK	0.267844	5.83462	4.44518	5e-05	0.0003055	yes	LOC_Os09g13440	expressed protein
OsKitaake02g218700	Chr2:22541441-22544262	OK	0.221291	4.39728	4.31259	0.0001	0.000580162	yes	LOC_Os02g36600	aldose 1-epimerase, putative, expressed
OsKitaake09g045200	Chr9:8015304-8016262	OK	1.31699	26.0525	4.3061	5e-05	0.0003055	yes
OsKitaake04g013600	Chr4:2042779-2043366	OK	1.1434	22.2319	4.28122	0.0012	0.0051588	yes	LOC_Os04g04360	expressed protein
OsKitaake07g123500	Chr7:14312504-14323435	OK	0.194971	3.77003	4.27324	0.0013	0.00553227	yes	LOC_Os07g25800	OsFBDUF37 - F-box and DUF domain containing protein, expressed
OsKitaake02g357800	Chr2:34409348-34410393	OK	0.144814	2.50273	4.11122	0.0132	0.0392603	yes	LOC_Os02g54140	hsp20/alpha crystallin family protein, putative, expressed
OsKitaake07g221700	Chr7:24825575-24826967	OK	1.1219	18.7857	4.06562	5e-05	0.0003055	yes	LOC_Os07g41340	B12D protein, putative, expressed
OsKitaake02g124200	Chr2:10445256-10446917	OK	0.107357	1.75024	4.02707	0.0132	0.0392603	yes	LOC_Os02g17900	glycosyl hydrolases family 16, putative, expressed
OsKitaake11g146500	Chr11:18793411-18803390	OK	0.0707935	1.14557	4.0163	5e-05	0.0003055	yes	LOC_Os11g31705	expressed protein
OsKitaake05g107200	Chr5:13826474-13828886	OK	0.117155	1.82807	3.96383	0.00285	0.0108273	yes	LOC_Os05g23950	TRAF-type zinc finger family protein, expressed
OsKitaake11g160700	Chr11:20528677-20548835	OK	1.12049	17.3823	3.95541	5e-05	0.0003055	yes	LOC_Os11g34624	TKL_IRAK_DUF26-lc.29 - DUF26 kinases have homology to DUF26 containing loci, expressed
OsKitaake05g081400	Chr5:8356631-8358238	OK	0.210005	3.20276	3.93082	0.0132	0.0392603	yes	LOC_Os05g14260	peroxidase precursor, putative, expressed
OsKitaake05g060200	Chr5:5615366-5619383	OK	6.42539	91.7581	3.83598	5e-05	0.0003055	yes	LOC_Os05g09440	NADP-dependent malic enzyme, chloroplast precursor, putative, expressed
OsKitaake04g289000	Chr4:34606532-34615934	OK	0.166147	2.34674	3.82013	5e-05	0.0003055	yes	LOC_Os04g55800	sulfate transporter, putative, expressed
OsKitaake11g155000	Chr11:19838054-19840018	OK	0.330598	4.58812	3.79475	0.00015	0.000837468	yes	LOC_Os11g33190	OsFBX422 - F-box domain containing protein, expressed
OsKitaake02g224800	Chr2:23018331-23019785	OK	10.0287	137.874	3.78114	5e-05	0.0003055	yes	LOC_Os02g37380	expressed protein
OsKitaake01g312400	Chr1:31216570-31218800	OK	0.349618	4.73856	3.7606	5e-05	0.0003055	yes	LOC_Os01g52900	expressed protein
OsKitaake06g119400	Chr6:10612224-10620469	OK	0.096148	1.23643	3.68478	5e-05	0.0003055	yes	LOC_Os06g17900	disease resistance protein RPM1, putative, expressed
OsKitaake07g152700	Chr7:18754138-18756275	OK	0.141329	1.80661	3.67616	0.01515	0.0439354	yes	LOC_Os07g31770	chalcone synthase, putative, expressed
OsKitaake11g146100	Chr11:18785779-18788407	OK	0.121731	1.54605	3.66682	0.00505	0.0176332	yes	LOC_Os11g31700	expressed protein
OsKitaake10g091700	Chr10:14580614-14581624	OK	1.08936	13.8267	3.6659	5e-05	0.0003055	yes	LOC_Os10g26700	YGL010w, putative, expressed
OsKitaake11g130600	Chr11:16449506-16464242	OK	2.95434	36.453	3.62513	5e-05	0.0003055	yes	LOC_Os01g35980	expressed protein
OsKitaake07g022900	Chr7:1649792-1654365	OK	0.251394	2.88924	3.52267	5e-05	0.0003055	yes	LOC_Os07g03870	receptor like protein kinase, putative, expressed
OsKitaake11g144300	Chr11:18614947-18623381	OK	0.627421	7.04528	3.48915	5e-05	0.0003055	yes	LOC_Os11g31470	expressed protein
OsKitaake08g068500	Chr8:6349080-6354835	OK	0.427254	4.65262	3.44488	5e-05	0.0003055	yes	LOC_Os08g10670	expressed protein
OsKitaake03g270100	Chr3:25557894-25559155	OK	0.575891	6.15152	3.41707	5e-05	0.0003055	yes	LOC_Os03g44250	expressed protein
OsKitaake12g064800	Chr12:5117714-5122338	OK	3.51023	36.7523	3.3882	5e-05	0.0003055	yes	LOC_Os12g09540	phosphoribosylamine--glycine ligase, putative, expressed
OsKitaake04g029300	Chr4:5865914-5874191	OK	0.232683	2.40129	3.36737	5e-05	0.0003055	yes	LOC_Os04g09654	O-methyltransferase, putative, expressed
OsKitaake06g084200	Chr6:6416175-6417525	OK	0.340889	3.5035	3.36142	5e-05	0.0003055	yes	LOC_Os06g11820	expressed protein
OsKitaake11g062300	Chr11:4870340-4872619	OK	0.373324	3.83628	3.36121	5e-05	0.0003055	yes	LOC_Os11g09020	amino acid transporter, putative, expressed
OsKitaake03g235300	Chr3:21280319-21290377	OK	0.162849	1.63376	3.3266	5e-05	0.0003055	yes	LOC_Os03g37490	MATE efflux family protein, putative, expressed
OsKitaake11g181900	Chr11:22950797-22953977	OK	0.462877	4.36895	3.23859	5e-05	0.0003055	yes	LOC_Os11g37920	DJ-1 family protein, putative, expressed
OsKitaake09g103100	Chr9:14937852-14940616	OK	0.167083	1.56937	3.23155	0.00045	0.00219985	yes	LOC_Os09g25440	ZOS9-08 - C2H2 zinc finger protein, expressed
OsKitaake11g138200	Chr11:17637377-17641593	OK	0.116824	1.09172	3.22419	5e-05	0.0003055	yes	LOC_Os11g29920	NB-ARC domain containing protein, expressed
OsKitaake02g119300	Chr2:9771364-9777825	OK	0.170414	1.57619	3.20933	5e-05	0.0003055	yes	LOC_Os02g16940	OsSub13 - Putative Subtilisin homologue, expressed
OsKitaake06g029200	Chr6:2248336-2250278	OK	0.877378	8.08116	3.20329	0.0009	0.00403199	yes	LOC_Os06g05020	early nodulin 93 ENOD93 protein, putative, expressed
OsKitaake12g202900	Chr12:25041822-25047940	OK	1.22314	10.9204	3.15836	5e-05	0.0003055	yes	LOC_Os12g41140	expressed protein
OsKitaake07g257900	Chr7:27637816-27642567	OK	0.624266	5.55883	3.15455	5e-05	0.0003055	yes	LOC_Os07g46400	expressed protein
OsKitaake02g321864	Chr2:31561085-31564574	OK	0.20111	1.78246	3.14782	0.00065	0.00303141	yes	LOC_Os05g16670	SHR5-receptor-like kinase, putative, expressed
OsKitaake08g123500	Chr8:16013785-16015072	OK	0.221712	1.88704	3.08936	0.00095	0.00421819	yes	LOC_Os08g25860	expressed protein
OsKitaake07g012700	Chr7:995729-998253	OK	0.463894	3.90919	3.075	5e-05	0.0003055	yes	LOC_Os07g02570	NB-ARC domain containing protein, expressed
OsKitaake05g193400	Chr5:23186797-23189798	OK	7.44023	62.5706	3.07206	5e-05	0.0003055	yes	LOC_Os05g39320	thiamine pyrophosphate enzyme, C-terminal TPP binding domain containing protein, expressed
OsKitaake10g175100	Chr10:21792771-21794414	OK	0.465552	3.91193	3.07086	0.0001	0.000580162	yes	LOC_Os10g39340	aspartic proteinase nepenthesin precursor, putative, expressed
OsKitaake01g107400	Chr1:8581806-8583030	OK	1.06199	8.868	3.06184	5e-05	0.0003055	yes	LOC_Os01g15060	expressed protein
OsKitaake04g095100	Chr4:18953014-18956901	OK	0.540289	4.39658	3.02458	5e-05	0.0003055	yes	LOC_Os04g30160	OsWAK46 - OsWAK receptor-like protein kinase, expressed
OsKitaake11g191800	Chr11:23882560-23901012	OK	0.252484	2.01377	2.99564	0.0001	0.000580162	yes	LOC_Os11g39160	NBS-LRR disease resistance protein, putative, expressed
OsKitaake08g082100	Chr8:8997765-8998950	OK	2.62564	20.5731	2.97002	5e-05	0.0003055	yes	LOC_Os08g14600	expressed protein
OsKitaake12g061600	Chr12:4661185-4665077	OK	1.06622	8.2582	2.95332	5e-05	0.0003055	yes	LOC_Os12g08850	expressed protein
OsKitaake07g086500	Chr7:7862899-7864776	OK	0.144691	1.11673	2.94823	0.0102	0.0317522	yes	LOC_Os07g13900	OsFBLD4 - F-box, LRR and FBD domain containing protein, expressed
OsKitaake02g050500	Chr2:3488786-3491820	OK	0.672961	5.11823	2.92705	5e-05	0.0003055	yes	LOC_Os02g06770	expressed protein
OsKitaake10g159601	Chr10:20750709-20751416	OK	0.724441	5.48471	2.92048	0.0118	0.0358453	yes	LOC_Os01g55880	hemimethylated DNA binding domain containing protein, expressed
OsKitaake03g246700	Chr3:22826793-22828042	OK	4.42132	32.7325	2.88818	5e-05	0.0003055	yes	LOC_Os03g39850	glutathione S-transferase, putative, expressed
OsKitaake12g121900	Chr12:15819750-15820930	OK	0.144737	1.06172	2.87489	0.00625	0.0211332	yes	LOC_Os12g27440	expressed protein
OsKitaake12g071825	Chr12:6116499-6116925	OK	3.60588	26.1935	2.86079	5e-05	0.0003055	yes	LOC_Os12g11420	expressed protein
OsKitaake04g176000	Chr4:25543090-25545203	OK	0.209001	1.51778	2.86038	5e-05	0.0003055	yes	LOC_Os04g40920	expressed protein
OsKitaake01g458400	Chr1:41868600-41873707	OK	1.66138	12.0605	2.85984	5e-05	0.0003055	yes	LOC_Os01g70490	potassium transporter, putative, expressed
OsKitaake11g144000	Chr11:18582440-18595076	OK	0.724995	5.25422	2.85743	5e-05	0.0003055	yes	LOC_Os11g31430	expressed protein
OsKitaake10g102000	Chr10:15653910-15654578	OK	0.953931	6.89275	2.85312	0.00435	0.0155891	yes
OsKitaake08g222100	Chr8:27148339-27152245	OK	3.08988	22.3063	2.85183	5e-05	0.0003055	yes	LOC_Os08g41590	peptide transporter PTR2, putative, expressed
OsKitaake03g383400	Chr3:35059163-35063200	OK	0.231608	1.66898	2.84921	0.0004	0.00198798	yes	LOC_Os03g59290	C-methyltransferase, putative, expressed
OsKitaake11g154900	Chr11:19831040-19832918	OK	0.346975	2.48415	2.83985	0.0004	0.00198798	yes	LOC_Os11g33180	OsFBL56 - F-box domain and LRR containing protein, expressed
OsKitaake02g349600	Chr2:33789681-33790286	OK	0.626253	4.40815	2.81536	0.0122	0.0368158	yes	LOC_Os02g53250	expressed protein
OsKitaake02g143600	Chr2:12823260-12825032	OK	0.150518	1.04566	2.7964	0.0134	0.0397561	yes	LOC_Os02g21310	expressed protein
OsKitaake07g128200	Chr7:15394075-15395801	OK	0.988093	6.84489	2.79231	5e-05	0.0003055	yes	LOC_Os07g26870	cytochrome P450, putative, expressed
OsKitaake07g189401	Chr7:22355566-22356244	OK	1.13739	7.87666	2.79186	0.0144	0.0421815	yes
OsKitaake07g114500	Chr7:12942596-12944966	OK	0.859706	5.9279	2.7856	0.0005	0.00241843	yes	LOC_Os07g23380	acyl CoA reductase, putative, expressed
OsKitaake09g053400	Chr9:9135745-9138289	OK	0.314485	2.14347	2.76889	5e-05	0.0003055	yes	LOC_Os09g15480	Ser/Thr-rich protein T10 in DGCR region, putative, expressed
OsKitaake05g086800	Chr5:9334186-9335347	OK	1.76504	11.8238	2.74393	5e-05	0.0003055	yes	LOC_Os05g15880	glycosyl hydrolase, putative, expressed
OsKitaake11g136900	Chr11:17485272-17489373	OK	4.50941	29.625	2.7158	5e-05	0.0003055	yes	LOC_Os11g29720	cytochrome P450, putative, expressed
OsKitaake03g149900	Chr3:10965304-10966756	OK	2.35371	15.3648	2.70662	5e-05	0.0003055	yes	LOC_Os03g19270	universal stress protein domain containing protein, putative, expressed
OsKitaake05g113700	Chr5:14908307-14910002	OK	0.374006	2.42001	2.69388	0.00085	0.00384485	yes	LOC_Os05g25560	glycosyl hydrolase family 10 protein, putative, expressed
OsKitaake08g167600	Chr8:22058986-22064019	OK	0.316421	2.03662	2.68626	5e-05	0.0003055	yes
OsKitaake11g026300	Chr11:1865635-1866842	OK	0.768657	4.80221	2.64329	5e-05	0.0003055	yes	LOC_Os11g04550	sulfotransferase domain containing protein, expressed
OsKitaake03g314600	Chr3:30054016-30054755	OK	0.558985	3.46834	2.63336	0.00165	0.00678141	yes	LOC_Os03g50710	expressed protein
OsKitaake05g122100	Chr5:15905241-15919633	OK	1.33143	8.22621	2.62725	0.0089	0.0284131	yes	LOC_Os05g27304	peptide transporter PTR2, putative, expressed
OsKitaake09g017401	Chr9:3399437-3402206	OK	1.02276	6.30067	2.62304	5e-05	0.0003055	yes
OsKitaake07g013000	Chr7:1010288-1012170	OK	1.29336	7.93955	2.61793	5e-05	0.0003055	yes	LOC_Os07g02610	expressed protein
OsKitaake10g075200	Chr10:12467376-12468656	OK	0.494071	3.02037	2.61193	0.00025	0.00131806	yes	LOC_Os10g22700	AAA-type ATPase family protein, putative, expressed
OsKitaake07g064300	Chr7:5272839-5276747	OK	3.54781	21.491	2.59873	5e-05	0.0003055	yes	LOC_Os07g09970	LTPL84 - Protease inhibitor/seed storage/LTP family protein precursor, expressed
OsKitaake01g082100	Chr1:6499331-6500603	OK	0.522302	3.15623	2.59525	0.0003	0.00154344	yes	LOC_Os01g11830	oryzain alpha chain precursor, putative, expressed
OsKitaake10g208100	Chr10:23988232-23990971	OK	0.858042	5.12633	2.57881	5e-05	0.0003055	yes	LOC_Os10g42970	expressed protein
OsKitaake07g271800	Chr7:28523588-28524688	OK	1.53718	9.16518	2.57588	5e-05	0.0003055	yes	LOC_Os07g47790	AP2 domain containing protein, expressed
OsKitaake08g033100	Chr8:2987854-2989920	OK	0.191017	1.12877	2.56299	0.00085	0.00384485	yes	LOC_Os08g05590	aquaporin protein, putative, expressed
OsKitaake11g071400	Chr11:5852801-5857366	OK	3.10345	18.3194	2.56143	5e-05	0.0003055	yes	LOC_Os11g10520	dehydrogenase, putative, expressed
OsKitaake04g262900	Chr4:32688422-32693940	OK	10.2453	60.4498	2.56078	5e-05	0.0003055	yes	LOC_Os04g52720	Cupin domain containing protein, expressed
OsKitaake10g138100	Chr10:19151179-19157134	OK	3.28737	19.3776	2.55938	5e-05	0.0003055	yes	LOC_Os10g34500	ZOS10-05 - C2H2 zinc finger protein, expressed
OsKitaake03g278800	Chr3:27058914-27070695	OK	0.346861	2.0279	2.54756	5e-05	0.0003055	yes	LOC_Os03g45970	expressed protein
OsKitaake06g259600	Chr6:28388689-28390196	OK	0.502208	2.91215	2.53573	5e-05	0.0003055	yes	LOC_Os06g47270	zinc finger, C3HC4 type domain containing protein, expressed
OsKitaake12g018400	Chr12:1261632-1263281	OK	0.178657	1.03511	2.53452	0.00425	0.0152868	yes	LOC_Os12g03150	myb-like DNA-binding domain containing protein, putative, expressed
OsKitaake06g021600	Chr6:1797011-1798454	OK	0.298409	1.71823	2.52556	0.00125	0.00534701	yes	LOC_Os06g04195	expressed protein
OsKitaake10g197700	Chr10:23314229-23317737	OK	0.627123	3.60408	2.52281	5e-05	0.0003055	yes	LOC_Os10g41838	F-box protein interaction domain containing protein, expressed
OsKitaake02g257550	Chr2:26084930-26096083	OK	0.338796	1.93978	2.5174	0.0002	0.00108424	yes
OsKitaake02g376700	Chr2:35786467-35788506	OK	0.260797	1.47958	2.50419	0.0003	0.00154344	yes	LOC_Os02g56460	dehydrogenase, putative, expressed
OsKitaake01g367400	Chr1:34858665-34861635	OK	0.570294	3.22908	2.50134	5e-05	0.0003055	yes	LOC_Os01g58860	auxin efflux carrier component, putative, expressed
OsKitaake04g055000	Chr4:10370562-10374432	OK	0.329269	1.86354	2.50071	5e-05	0.0003055	yes	LOC_Os04g17660	rhodanese-like domain containing protein, putative, expressed
OsKitaake01g107300	Chr1:8574110-8578133	OK	0.274192	1.5499	2.49892	0.00015	0.000837468	yes	LOC_Os01g15039	pectinesterase, putative, expressed
OsKitaake07g153000	Chr7:18792038-18801070	OK	0.99334	5.59921	2.49486	5e-05	0.0003055	yes	LOC_Os07g31830	GTPase activating protein, putative, expressed
OsKitaake03g351300	Chr3:33035621-33036762	OK	0.422157	2.37843	2.49416	0.00125	0.00534701	yes	LOC_Os03g55770	expressed protein
OsKitaake11g047500	Chr11:3443921-3448060	OK	0.718085	4.0225	2.48587	5e-05	0.0003055	yes	LOC_Os11g06980	BURP domain containing protein, expressed
OsKitaake07g017600	Chr7:1234836-1240559	OK	0.583541	3.25756	2.48088	5e-05	0.0003055	yes	LOC_Os07g03040	expressed protein
OsKitaake02g269400	Chr2:26989650-26990977	OK	10.3675	57.803	2.47908	5e-05	0.0003055	yes	LOC_Os04g45980	glycine-rich cell wall protein, putative, expressed
OsKitaake05g256800	Chr5:27909552-27923391	OK	1.45054	8.02686	2.46825	5e-05	0.0003055	yes	LOC_Os05g48200	glutamate synthase, chloroplast precursor, putative, expressed
OsKitaake05g226700	Chr5:25775675-25780228	OK	0.378244	2.08789	2.46465	0.00015	0.000837468	yes	LOC_Os05g43970	heat- and acid-stable phosphoprotein, putative, expressed
OsKitaake02g216500	Chr2:22365357-22366859	OK	6.97075	38.3473	2.45974	5e-05	0.0003055	yes	LOC_Os02g36330	RING-H2 finger protein ATL1O, putative, expressed
OsKitaake11g235800	Chr11:28809778-28813997	OK	1.96935	10.816	2.45737	5e-05	0.0003055	yes	LOC_Os11g45990	von Willebrand factor type A domain containing protein, putative, expressed
OsKitaake08g141100	Chr8:19097789-19099305	OK	3.27833	17.8421	2.44425	5e-05	0.0003055	yes	LOC_Os08g30100	1-aminocyclopropane-1-carboxylate oxidase homolog 1, putative, expressed
OsKitaake08g123600	Chr8:16017324-16018496	OK	0.393968	2.12681	2.43254	0.0048	0.0169252	yes	LOC_Os08g25860	expressed protein
OsKitaake11g145900	Chr11:18770367-18772780	OK	0.215702	1.16307	2.43082	5e-05	0.0003055	yes	LOC_Os11g31770	expressed protein
OsKitaake03g276500	Chr3:26477750-26479421	OK	0.525039	2.815	2.42264	0.0002	0.00108424	yes	LOC_Os03g45290	ankyrin repeat domain-containing protein 50, putative, expressed
OsKitaake10g022300	Chr10:2717600-2722136	OK	2.4492	13.091	2.41819	5e-05	0.0003055	yes	LOC_Os10g05410	expressed protein
OsKitaake09g135000	Chr9:17794426-17795753	OK	0.684681	3.64937	2.41414	5e-05	0.0003055	yes	LOC_Os09g29690	beta-expansin precursor, putative, expressed
OsKitaake01g285950	Chr1:29317558-29320577	OK	0.405716	2.13305	2.39438	5e-05	0.0003055	yes	LOC_Os01g49580	Protein kinase domain containing protein, expressed
OsKitaake06g131400	Chr6:12236505-12249486	OK	4.20558	22.018	2.3883	5e-05	0.0003055	yes	LOC_Os06g20790	SAM dependent carboxyl methyltransferase, putative, expressed
OsKitaake07g131800	Chr7:15869146-15872728	OK	0.421562	2.20428	2.38649	5e-05	0.0003055	yes	LOC_Os02g33400	OsFBL9 - F-box domain and LRR containing protein, expressed
OsKitaake10g034100	Chr10:4582049-4583651	OK	0.27521	1.4299	2.37731	0.00205	0.00818287	yes	LOC_Os10g08026	lecithin:cholesterol acyltransferase, putative, expressed
OsKitaake09g189500	Chr9:21594985-21600586	OK	0.711209	3.67911	2.37101	5e-05	0.0003055	yes	LOC_Os09g37800	serine/threonine kinase, putative, expressed
OsKitaake01g190700	Chr1:18977622-18993286	OK	1.75537	9.04892	2.36597	5e-05	0.0003055	yes	LOC_Os01g33869	expressed protein
OsKitaake01g201900	Chr1:20646448-20649395	OK	0.599527	3.07958	2.36084	5e-05	0.0003055	yes	LOC_Os01g36590	nodulin, putative, expressed
OsKitaake12g201132	Chr12:24791550-24797288	OK	0.292831	1.50027	2.35708	5e-05	0.0003055	yes	LOC_Os12g40780	ankyrin repeat domain-containing protein 44, putative, expressed
OsKitaake05g144700	Chr5:18524245-18528374	OK	3.01834	15.4046	2.35153	5e-05	0.0003055	yes	LOC_Os05g31730	transporter, monovalent cation:proton antiporter-2 family, putative, expressed
OsKitaake10g010500	Chr10:1515653-1517036	OK	2.02123	10.3027	2.34972	5e-05	0.0003055	yes	LOC_Os10g03440	avr9/Cf-9 rapidly elicited protein 74, putative, expressed
OsKitaake09g133600	Chr9:17665554-17668635	OK	2.2013	11.1826	2.34484	5e-05	0.0003055	yes	LOC_Os09g29480	2-aminoethanethiol dioxygenase, putative, expressed
OsKitaake08g049900	Chr8:4389670-4392132	OK	0.339992	1.72433	2.34247	0.00325	0.0121325	yes	LOC_Os08g07720	transferase family protein, putative, expressed
OsKitaake10g195800	Chr10:23224024-23224550	OK	2.07076	10.3791	2.32546	0.00205	0.00818287	yes	LOC_Os10g41640	transcription factor HBP-1b, putative, expressed
OsKitaake07g035300	Chr7:2715725-2717700	OK	2.23648	11.2087	2.32532	5e-05	0.0003055	yes	LOC_Os07g05700	expressed protein
OsKitaake04g029000	Chr4:5839771-5841067	OK	2.33184	11.6739	2.32375	5e-05	0.0003055	yes	LOC_Os04g09590	transferase family protein, putative, expressed
OsKitaake01g285900	Chr1:29317558-29320577	OK	0.477788	2.39186	2.32369	0.0148	0.043124	yes	LOC_Os01g49580	Protein kinase domain containing protein, expressed
OsKitaake12g216900	Chr12:26183489-26188775	OK	1.04062	5.19765	2.32041	5e-05	0.0003055	yes	LOC_Os12g42810	mov34/MPN/PAD-1 family protein, expressed
OsKitaake03g025600	Chr3:1796186-1798574	OK	1.60589	7.97178	2.31153	5e-05	0.0003055	yes	LOC_Os03g03790	AMP-binding domain containing protein, expressed
OsKitaake02g214550	Chr2:22036419-22038018	OK	0.815028	4.0362	2.30808	5e-05	0.0003055	yes	LOC_Os02g36000	zinc finger protein, putative, expressed
OsKitaake01g173100	Chr1:15904867-15906798	OK	5.06092	25.0543	2.30759	5e-05	0.0003055	yes	LOC_Os01g27890	cytochrome P450, putative, expressed
OsKitaake02g220200	Chr2:22672467-22674583	OK	3.96911	19.5117	2.29745	5e-05	0.0003055	yes	LOC_Os02g36845	membrane associated DUF588 domain containing protein, putative, expressed
OsKitaake08g188200	Chr8:24355565-24357341	OK	0.307274	1.50731	2.29438	0.0122	0.0368158	yes	LOC_Os08g37470	2-aminoethanethiol dioxygenase, putative, expressed
OsKitaake12g025000	Chr12:1645469-1650644	OK	0.391429	1.91654	2.29168	5e-05	0.0003055	yes	LOC_Os12g03860	major facilitator superfamily antiporter, putative, expressed
OsKitaake01g240800	Chr1:24920382-24924472	OK	11.0272	53.8698	2.28841	5e-05	0.0003055	yes	LOC_Os01g42690	OsPOP2 - Putative Prolyl Oligopeptidase homologue, expressed
OsKitaake09g142400	Chr9:18282475-18289188	OK	0.456678	2.2298	2.28767	5e-05	0.0003055	yes	LOC_Os09g30458	subtilisin-like protease, putative, expressed
OsKitaake08g124000	Chr8:16078578-16085027	OK	0.365047	1.76949	2.27718	0.01055	0.0326244	yes	LOC_Os08g25990	alcohol oxidase-related, putative, expressed
OsKitaake08g113100	Chr8:14415935-14417033	OK	0.75548	3.6511	2.27287	0.00075	0.00344177	yes	LOC_Os08g23460	harpin-induced protein 1 domain containing protein, expressed
OsKitaake04g115900	Chr4:21106918-21108399	OK	11.4274	55.1274	2.27027	5e-05	0.0003055	yes	LOC_Os04g33150	desiccation-related protein PCC13-62 precursor, putative, expressed
OsKitaake12g209000	Chr12:25468178-25469536	OK	1.50453	7.25667	2.27	0.0002	0.00108424	yes	LOC_Os12g41790	DEFL3 - Defensin and Defensin-like DEFL family, expressed
OsKitaake04g195400	Chr4:26916971-26925906	OK	2.59166	12.4622	2.26562	5e-05	0.0003055	yes	LOC_Os04g43390	Os4bglu16 - monolignol beta-glucoside homologue, expressed
OsKitaake09g038500	Chr9:6676419-6679733	OK	0.534736	2.57075	2.26529	5e-05	0.0003055	yes	LOC_Os09g12150	OsFBX310 - F-box domain containing protein, expressed
OsKitaake03g172100	Chr3:12766029-12771077	OK	3.09441	14.8462	2.26236	5e-05	0.0003055	yes	LOC_Os03g21900	uroporphyrinogen decarboxylase, putative, expressed
OsKitaake05g087000	Chr5:9356557-9357726	OK	0.488689	2.3433	2.26155	0.00205	0.00818287	yes	LOC_Os05g15920	glycosyl hydrolase, putative, expressed
OsKitaake02g224000	Chr2:22968336-22970995	OK	9.8075	46.667	2.25044	5e-05	0.0003055	yes	LOC_Os02g37260	hypothetical protein
OsKitaake02g215600	Chr2:22247933-22251098	OK	7.36855	34.6608	2.23385	5e-05	0.0003055	yes	LOC_Os02g36190	cytochrome P450, putative, expressed
OsKitaake06g204400	Chr6:23208863-23210662	OK	4.48211	21.0794	2.23358	5e-05	0.0003055	yes	LOC_Os06g39780	cytochrome P450, putative, expressed
OsKitaake08g223400	Chr8:27210736-27214990	OK	0.324404	1.51702	2.22537	5e-05	0.0003055	yes	LOC_Os08g41720	auxin efflux carrier component, putative, expressed
OsKitaake01g306500	Chr1:30871161-30873111	OK	1.335	6.19872	2.21512	5e-05	0.0003055	yes	LOC_Os01g52320	NB-ARC domain containing protein, expressed
OsKitaake07g205500	Chr7:23467743-23471525	OK	0.308768	1.40951	2.1906	5e-05	0.0003055	yes	LOC_Os07g39240	expressed protein
OsKitaake04g147300	Chr4:23538058-23541367	OK	0.324732	1.4784	2.18672	0.00025	0.00131806	yes	LOC_Os04g37590	F-box protein FBW2, putative, expressed
OsKitaake04g152701	Chr4:24026958-24027971	OK	0.673892	3.06738	2.18642	5e-05	0.0003055	yes
OsKitaake04g095900	Chr4:19036061-19043548	OK	2.34604	10.6472	2.18217	5e-05	0.0003055	yes	LOC_Os04g30240	OsWAK60 - OsWAK receptor-like protein kinase, expressed
OsKitaake04g042100	Chr4:8042598-8051226	OK	5.10405	23.1515	2.18139	5e-05	0.0003055	yes	LOC_Os04g13220	ABC transporter family protein, putative, expressed
OsKitaake04g081450	Chr4:16622153-16622678	OK	16.4104	74.2745	2.17825	5e-05	0.0003055	yes	LOC_Os04g26910	oxidoreductase, aldo/keto reductase family protein, putative, expressed
OsKitaake03g217700	Chr3:17743088-17745023	OK	9.38165	42.2419	2.17076	5e-05	0.0003055	yes	LOC_Os03g30420	cytochrome P450, putative, expressed
OsKitaake06g122300	Chr6:10992588-10996656	OK	8.41502	37.4118	2.15246	5e-05	0.0003055	yes	LOC_Os06g18960	embryogenesis transmembrane protein, putative, expressed
OsKitaake08g204700	Chr8:25814377-25815950	OK	0.301293	1.33883	2.15174	0.00175	0.00712969	yes
OsKitaake10g050200	Chr10:7936001-7943341	OK	3.21731	14.2656	2.14861	0.0111	0.0340752	yes	LOC_Os10g13700	phosphoenolpyruvate carboxykinase, putative, expressed
OsKitaake03g276100	Chr3:26454362-26456053	OK	1.04539	4.61958	2.14372	5e-05	0.0003055	yes	LOC_Os03g45250	2-aminoethanethiol dioxygenase, putative, expressed
OsKitaake02g086300	Chr2:6353592-6355230	OK	5.04769	22.2227	2.13834	5e-05	0.0003055	yes	LOC_Os02g12050	hypothetical protein
OsKitaake12g133500	Chr12:18148503-18164108	OK	4.55431	19.8935	2.127	5e-05	0.0003055	yes	LOC_Os12g30824	terpene synthase, putative, expressed
OsKitaake03g298800	Chr3:28822861-28823692	OK	1.27233	5.51647	2.11628	0.00035	0.00176851	yes	LOC_Os03g48626	expressed protein
OsKitaake01g103000	Chr1:8285082-8287475	OK	16.4395	71.0032	2.11072	5e-05	0.0003055	yes	LOC_Os01g14550	pathogen-related protein, putative, expressed
OsKitaake05g051900	Chr5:4470466-4473019	OK	0.574112	2.47562	2.10838	0.00095	0.00421819	yes	LOC_Os05g07810	universal stress protein domain containing protein, putative, expressed
OsKitaake01g009500	Chr1:870548-873494	OK	0.350017	1.50161	2.10101	5e-05	0.0003055	yes	LOC_Os01g02550	protein kinase domain containing protein, expressed
OsKitaake07g074400	Chr7:6371588-6379472	OK	4.35268	18.6586	2.09987	5e-05	0.0003055	yes	LOC_Os07g11739	cytochrome P450, putative, expressed
OsKitaake01g125200	Chr1:9870162-9871156	OK	0.345868	1.48057	2.09786	0.0161	0.0461303	yes	LOC_Os01g16980	expressed protein
OsKitaake05g191900	Chr5:23076748-23082336	OK	0.311506	1.3296	2.09366	5e-05	0.0003055	yes	LOC_Os05g39140	expressed protein
OsKitaake06g285100	Chr6:16293171-16294091	OK	2.1095	8.98857	2.09119	0.00055	0.00263009	yes	LOC_Os06g50724	START domain containing protein, expressed
OsKitaake01g196200	Chr1:19717415-19726189	OK	5.60243	23.8353	2.08898	5e-05	0.0003055	yes	LOC_Os01g35030	MDR-like ABC transporter, putative, expressed
OsKitaake03g172550	Chr3:12836349-12837613	OK	25.442	108.228	2.08879	5e-05	0.0003055	yes	LOC_Os03g22170	AP2 domain containing protein, expressed
OsKitaake04g172900	Chr4:25347246-25348616	OK	0.450008	1.9129	2.08774	0.0035	0.0129377	yes	LOC_Os04g40580	O-acyltransferase, putative, expressed
OsKitaake11g240700	Chr11:29398696-29399830	OK	2.95754	12.5501	2.08523	5e-05	0.0003055	yes	LOC_Os11g47560	glycosyl hydrolase, putative, expressed
OsKitaake04g082200	Chr4:16716275-16741871	OK	0.465054	1.96834	2.08151	5e-05	0.0003055	yes	LOC_Os03g15570	STE_MEKK_ste11_MAP3K.12 - STE kinases include homologs to sterile 7, sterile 11 and sterile 20 from yeast, expressed
OsKitaake04g081400	Chr4:16619108-16622052	OK	18.1103	76.5791	2.08014	5e-05	0.0003055	yes	LOC_Os04g26920	oxidoreductase, aldo/keto reductase family protein, putative, expressed
OsKitaake08g188100	Chr8:24348301-24352010	OK	0.657523	2.76741	2.07342	5e-05	0.0003055	yes	LOC_Os08g37456	flavonol synthase/flavanone 3-hydroxylase, putative, expressed
OsKitaake03g064300	Chr3:4472624-4473932	OK	1.52427	6.41254	2.07277	5e-05	0.0003055	yes
OsKitaake02g251500	Chr2:25482292-25483269	OK	0.827149	3.47325	2.07007	0.00085	0.00384485	yes	LOC_Os02g40800	expressed protein
OsKitaake10g017200	Chr10:2195928-2199046	OK	0.684522	2.869	2.06738	5e-05	0.0003055	yes	LOC_Os10g04490	expressed protein
OsKitaake05g065000	Chr5:6314376-6315585	OK	1.59251	6.56186	2.0428	5e-05	0.0003055	yes	LOC_Os05g10830	proteophosphoglycan ppg4, putative, expressed
OsKitaake04g319600	Chr4:36696124-36697679	OK	0.372727	1.53522	2.04226	0.00095	0.00421819	yes	LOC_Os04g59370	thaumatin, putative, expressed
OsKitaake02g216100	Chr2:22341944-22344138	OK	1.52829	6.29475	2.04223	5e-05	0.0003055	yes	LOC_Os02g36280	cytochrome P450, putative, expressed
OsKitaake02g201500	Chr2:20815599-20819739	OK	0.389784	1.60312	2.04014	5e-05	0.0003055	yes	LOC_Os02g34150	hypothetical protein
OsKitaake01g306600	Chr1:30878222-30879951	OK	1.14739	4.71515	2.03894	5e-05	0.0003055	yes	LOC_Os01g52330	NB-ARC domain containing protein, expressed
OsKitaake08g008800	Chr8:621246-623415	OK	0.412513	1.69206	2.03627	0.0002	0.00108424	yes	LOC_Os08g01970	retrotransposon protein, putative, unclassified, expressed
OsKitaake11g114400	Chr11:13015993-13018502	OK	0.35302	1.44771	2.03595	5e-05	0.0003055	yes
OsKitaake03g307600	Chr3:29485130-29487254	OK	2.96689	12.165	2.03572	5e-05	0.0003055	yes	LOC_Os03g49830	expressed protein
OsKitaake11g034600	Chr11:2390294-2393569	OK	4.16938	17.0783	2.03426	5e-05	0.0003055	yes	LOC_Os11g05400	Ser/Thr protein phosphatase family protein, putative, expressed
OsKitaake07g123200	Chr7:14261729-14264815	OK	0.574039	2.34605	2.03102	5e-05	0.0003055	yes	LOC_Os07g25730	expressed protein
OsKitaake04g046300	Chr4:8963202-8969531	OK	1.66047	6.76425	2.02634	5e-05	0.0003055	yes	LOC_Os04g14690	flavin-containing monooxygenase family protein, putative, expressed
OsKitaake11g019300	Chr11:1468789-1471320	OK	0.289693	1.17549	2.02066	5e-05	0.0003055	yes	LOC_Os11g03840	D-mannose binding lectin family protein, expressed
OsKitaake02g215700	Chr2:22278573-22285177	OK	6.77942	27.4951	2.01994	5e-05	0.0003055	yes	LOC_Os02g36210	ent-kaurene synthase, chloroplast precursor, putative, expressed
OsKitaake06g105400	Chr6:8457258-8458889	OK	0.590468	2.37356	2.00712	0.00025	0.00131806	yes	LOC_Os06g14670	ODORANT1, putative, expressed
OsKitaake03g278700	Chr3:27052770-27054100	OK	65.3486	262.054	2.00363	5e-05	0.0003055	yes	LOC_Os03g45960	thaumatin, putative, expressed
OsKitaake07g126900	Chr7:15143778-15156028	OK	5.76757	22.9893	1.99493	5e-05	0.0003055	yes	LOC_Os07g26610	phosphoglucomutase, putative, expressed
OsKitaake04g010200	Chr4:1357494-1361769	OK	0.385096	1.53072	1.99092	5e-05	0.0003055	yes	LOC_Os04g03210	receptor kinase, putative, expressed
OsKitaake10g174900	Chr10:21782088-21783516	OK	8.97471	35.567	1.9866	5e-05	0.0003055	yes	LOC_Os10g39320	aspartic proteinase nepenthesin precursor, putative, expressed
OsKitaake07g022500	Chr7:1640147-1642491	OK	0.835597	3.29623	1.97994	5e-05	0.0003055	yes	LOC_Os07g03840	lectin-like receptor kinase, putative, expressed
OsKitaake07g090000	Chr7:8246659-8250611	OK	0.691797	2.72871	1.9798	5e-05	0.0003055	yes	LOC_Os07g14590	hydrolase, putative, expressed
OsKitaake01g401200	Chr1:37618554-37623445	OK	6.75284	26.6157	1.97871	5e-05	0.0003055	yes	LOC_Os01g63180	laccase-6 precursor, putative, expressed
OsKitaake04g034300	Chr4:6752589-6753506	OK	35.848	141.051	1.97626	5e-05	0.0003055	yes
OsKitaake03g328400	Chr3:31225835-31226678	OK	151.08	593.422	1.97374	5e-05	0.0003055	yes	LOC_Os03g52390	PIII1 - Proteinase inhibitor II family protein precursor, expressed
OsKitaake01g201800	Chr1:20645403-20646448	OK	0.663061	2.57796	1.95902	0.0002	0.00108424	yes	LOC_Os01g36560	auxin-induced protein 5NG4, putative, expressed
OsKitaake01g472700	Chr1:42918863-42920625	OK	151.915	584.831	1.94476	5e-05	0.0003055	yes	LOC_Os01g72140	glutathione S-transferase, putative, expressed
OsKitaake04g159100	Chr4:24447217-24448918	OK	9.11237	35.0103	1.94188	5e-05	0.0003055	yes	LOC_Os04g39100	peroxidase precursor, putative, expressed
OsKitaake07g030400	Chr7:2177838-2179503	OK	4.68406	17.9852	1.94098	5e-05	0.0003055	yes	LOC_Os07g04970	transferase family protein, putative, expressed
OsKitaake07g014900	Chr7:1131935-1134876	OK	1.12758	4.30115	1.93149	5e-05	0.0003055	yes	LOC_Os07g02820	expressed protein
OsKitaake03g387800	Chr3:35359054-35360199	OK	1.67972	6.4054	1.93107	5e-05	0.0003055	yes	LOC_Os03g59770	EF hand family protein, putative, expressed
OsKitaake03g286550	Chr3:27716077-27716750	OK	62.1166	236.607	1.92944	5e-05	0.0003055	yes	LOC_Os03g47034	expressed protein
OsKitaake09g194000	Chr9:21898897-21901313	OK	1.0065	3.83189	1.92871	5e-05	0.0003055	yes	LOC_Os09g38350	AMP-binding domain containing protein, expressed
OsKitaake06g197900	Chr6:22550485-22551140	OK	45.709	173.676	1.92585	5e-05	0.0003055	yes	LOC_Os06g38660	expressed protein
OsKitaake12g116200	Chr12:14497593-14501256	OK	16.9405	64.2959	1.92425	5e-05	0.0003055	yes	LOC_Os12g25630	sulfite oxidase, putative, expressed
OsKitaake07g085250	Chr7:7727438-7744454	OK	0.3424	1.29507	1.91927	0.0009	0.00403199	yes	LOC_Os07g13634	cytokinin-N-glucosyltransferase 1, putative, expressed
OsKitaake07g174100	Chr7:21053525-21055842	OK	5.11998	19.3519	1.91827	5e-05	0.0003055	yes	LOC_Os07g35350	glucan endo-1,3-beta-glucosidase precursor, putative, expressed
OsKitaake04g074300	Chr4:15746949-15748545	OK	18.4192	69.3668	1.91303	5e-05	0.0003055	yes	LOC_Os04g25650	cysteine-rich receptor-like protein kinase, putative, expressed
OsKitaake05g095700	Chr5:11638899-11644534	OK	42.2026	158.576	1.90977	5e-05	0.0003055	yes	LOC_Os05g19910	transferase family protein, putative, expressed
OsKitaake01g293300	Chr1:29853794-29856645	OK	1.47481	5.53945	1.90922	5e-05	0.0003055	yes	LOC_Os01g50610	SAM dependent carboxyl methyltransferase, putative, expressed
OsKitaake06g232500	Chr6:26041924-26045459	OK	61.5252	230.568	1.90594	5e-05	0.0003055	yes	LOC_Os06g43860	homeobox protein knotted-1, putative, expressed
OsKitaake04g030300	Chr4:6039078-6041320	OK	128.276	479.035	1.90088	5e-05	0.0003055	yes	LOC_Os04g09920	cytochrome P450, putative, expressed
OsKitaake07g061700	Chr7:5052085-5055293	OK	1.12403	4.19446	1.89981	5e-05	0.0003055	yes	LOC_Os07g09630	oxidoreductase, putative, expressed
OsKitaake11g016700	Chr11:1343908-1345156	OK	8.00653	29.7736	1.89478	5e-05	0.0003055	yes	LOC_Os11g03600	harpin-induced protein 1 domain containing protein, expressed
OsKitaake10g021200	Chr10:2631858-2635755	OK	2.85333	10.5753	1.88998	5e-05	0.0003055	yes	LOC_Os10g05160	expressed protein
OsKitaake04g095000	Chr4:18941210-18943151	OK	0.675475	2.502	1.88911	5e-05	0.0003055	yes	LOC_Os04g30360	OsWAK58 - OsWAK receptor-like protein kinase, expressed
OsKitaake02g371800	Chr2:35432434-35437112	OK	178.559	661.14	1.88856	5e-05	0.0003055	yes	LOC_Os02g55890	inorganic H+ pyrophosphatase, putative, expressed
OsKitaake05g095600	Chr5:11534998-11548816	OK	24.0176	88.6715	1.88438	5e-05	0.0003055	yes	LOC_Os05g17604	SHR5-receptor-like kinase, putative, expressed
OsKitaake06g246200	Chr6:27330109-27333918	OK	0.419604	1.54586	1.88131	5e-05	0.0003055	yes	LOC_Os06g45630	expressed protein
OsKitaake11g197400	Chr11:24507607-24511964	OK	22.3543	82.3524	1.88126	5e-05	0.0003055	yes	LOC_Os11g40140	peptidase, T1 family, putative, expressed
OsKitaake10g175400	Chr10:21807648-21809257	OK	1.99394	7.32058	1.87633	5e-05	0.0003055	yes	LOC_Os10g39380	aspartic proteinase nepenthesin-1 precursor, putative, expressed
OsKitaake11g144800	Chr11:18663373-18665538	OK	52.8993	193.479	1.87086	5e-05	0.0003055	yes	LOC_Os11g31540	BRASSINOSTEROID INSENSITIVE 1-associated receptor kinase 1 precursor, putative, expressed
OsKitaake03g184500	Chr3:14118039-14119556	OK	0.323296	1.17967	1.86745	0.00865	0.0277552	yes	LOC_Os03g24430	cytokinin-O-glucosyltransferase 3, putative, expressed
OsKitaake06g111300	Chr6:9421227-9422490	OK	1.16722	4.25505	1.8661	5e-05	0.0003055	yes	LOC_Os06g16160	expressed protein
OsKitaake01g384900	Chr1:36270410-36270900	OK	17.6743	64.3378	1.86401	0.00825	0.0267149	yes	LOC_Os01g61070	heavy metal-associated domain containing protein, expressed
OsKitaake02g264000	Chr2:26433881-26436523	OK	2.13077	7.75196	1.86319	5e-05	0.0003055	yes	LOC_Os02g42780	lectin receptor-type protein kinase, putative, expressed
OsKitaake04g154200	Chr4:24104612-24108141	OK	1.94968	7.05118	1.85463	5e-05	0.0003055	yes	LOC_Os04g38540	aldose 1-epimerase, putative, expressed
OsKitaake08g207200	Chr8:26057542-26065441	OK	0.582935	2.10536	1.85266	5e-05	0.0003055	yes	LOC_Os08g39840	lipoxygenase, chloroplast precursor, putative, expressed
OsKitaake08g105300	Chr8:12083565-12084558	OK	0.587693	2.11955	1.85062	0.00095	0.00421819	yes
OsKitaake10g045700	Chr10:6706308-6709454	OK	1.03086	3.71502	1.84953	5e-05	0.0003055	yes	LOC_Os10g11310	expressed protein
OsKitaake05g148300	Chr5:18967908-18968984	OK	1.89005	6.7983	1.84675	5e-05	0.0003055	yes	LOC_Os05g32420	expressed protein
OsKitaake01g195400	Chr1:19611436-19614485	OK	0.508616	1.82933	1.84667	5e-05	0.0003055	yes	LOC_Os01g34860	expressed protein
OsKitaake02g141500	Chr2:12605591-12621918	OK	0.888645	3.1955	1.84636	5e-05	0.0003055	yes	LOC_Os02g21009	sodium/calcium exchanger protein, putative, expressed
OsKitaake01g432150	Chr1:39946594-39947242	OK	3.74392	13.4609	1.84616	5e-05	0.0003055	yes	LOC_Os01g66990	expressed protein
OsKitaake06g184800	Chr6:20648513-20649702	OK	0.46411	1.66805	1.84563	0.0098	0.0307295	yes	LOC_Os06g36030	SWIM zinc finger family protein, expressed
OsKitaake05g255300	Chr5:27828887-27832903	OK	22.6421	81.2227	1.84287	5e-05	0.0003055	yes	LOC_Os05g48040	MATE efflux family protein, putative, expressed
OsKitaake11g182700	Chr11:22991859-23003710	OK	2.43232	8.72006	1.842	5e-05	0.0003055	yes	LOC_Os05g40160	NB-ARC domain containing protein, expressed
OsKitaake03g194900	Chr3:15000038-15010178	OK	1.38127	4.94416	1.83973	5e-05	0.0003055	yes	LOC_Os03g25840	amino acid permease family protein, putative, expressed
OsKitaake03g305400	Chr3:29314476-29316358	OK	1.42054	5.04089	1.82723	5e-05	0.0003055	yes	LOC_Os03g49550	glucosyltransferase, putative, expressed
OsKitaake11g071300	Chr11:5842212-5845566	OK	322.695	1143.75	1.82553	5e-05	0.0003055	yes	LOC_Os11g10510	dehydrogenase, putative, expressed
OsKitaake12g145200	Chr12:19392418-19395503	OK	0.627525	2.22349	1.82508	5e-05	0.0003055	yes	LOC_Os12g32850	cytochrome P450, putative, expressed
OsKitaake12g146800	Chr12:19603000-19604514	OK	19.5133	68.8906	1.81985	5e-05	0.0003055	yes	LOC_Os12g33150	expressed protein
OsKitaake12g113300	Chr12:13779347-13784314	OK	0.498111	1.75593	1.8177	0.00015	0.000837468	yes	LOC_Os12g24650	leucine aminopeptidase, chloroplast precursor, putative, expressed
OsKitaake10g150600	Chr10:19988364-19990059	OK	11.0476	38.8305	1.81345	5e-05	0.0003055	yes	LOC_Os10g35950	transferase family protein, putative, expressed
OsKitaake11g193400	Chr11:24048365-24064289	OK	0.542456	1.90392	1.81139	5e-05	0.0003055	yes	LOC_Os11g39420	jacalin-like lectin domain containing protein, expressed
OsKitaake04g039700	Chr4:7810894-7819247	OK	0.302984	1.05999	1.80674	5e-05	0.0003055	yes	LOC_Os04g12830	expressed protein
OsKitaake10g118100	Chr10:17258236-17259056	OK	0.731295	2.55679	1.80581	0.00045	0.00219985	yes	LOC_Os10g31540	glycine-rich cell wall structural protein 2 precursor, putative, expressed
OsKitaake09g206700	Chr9:22569617-22574510	OK	6.88649	24.0474	1.80404	5e-05	0.0003055	yes	LOC_Os09g39650	protein kinase family protein, putative, expressed
OsKitaake05g169200	Chr5:21045925-21058052	OK	1.49458	5.21368	1.80256	5e-05	0.0003055	yes	LOC_Os05g35360	beta-galactosidase 7 precursor, putative, expressed
OsKitaake03g379800	Chr3:34822405-34825199	OK	0.828867	2.88977	1.80174	5e-05	0.0003055	yes	LOC_Os03g58880	oxidoreductase, putative, expressed
OsKitaake07g013300	Chr7:1021706-1024757	OK	0.524989	1.82961	1.80117	5e-05	0.0003055	yes	LOC_Os07g02630	expressed protein
OsKitaake08g069200	Chr8:6825033-6830364	OK	0.62761	2.18283	1.79826	5e-05	0.0003055	yes	LOC_Os08g11480	expressed protein
OsKitaake05g012100	Chr5:1009360-1010604	OK	0.394115	1.36988	1.79736	0.01765	0.0498406	yes	LOC_Os05g02480	expressed protein
OsKitaake01g317700	Chr1:31594024-31601971	OK	0.924932	3.21318	1.79658	5e-05	0.0003055	yes	LOC_Os01g53630	ulp1 protease family protein, putative, expressed
OsKitaake11g107100	Chr11:11136032-11137983	OK	0.62647	2.17069	1.79284	5e-05	0.0003055	yes	LOC_Os11g18980	expressed protein
OsKitaake04g082000	Chr4:16696296-16700136	OK	51.8759	179.203	1.78846	5e-05	0.0003055	yes	LOC_Os04g27060	oxidoreductase, aldo/keto reductase family protein, putative, expressed
OsKitaake04g037700	Chr4:7424766-7434985	OK	3.46577	11.9378	1.78428	5e-05	0.0003055	yes	LOC_Os04g12140	expressed protein
OsKitaake10g064300	Chr10:10893754-10896502	OK	0.745723	2.56636	1.78301	5e-05	0.0003055	yes	LOC_Os10g20450	MATE efflux family protein, putative, expressed
OsKitaake08g016800	Chr8:1304385-1307088	OK	2.34598	8.06719	1.78187	5e-05	0.0003055	yes	LOC_Os08g03020	lectin-like receptor kinase 1, putative, expressed
OsKitaake11g144400	Chr11:18624358-18632548	OK	0.384726	1.32159	1.78037	5e-05	0.0003055	yes	LOC_Os11g31480	ATP binding protein, putative, expressed
OsKitaake05g136300	Chr5:17725492-17726447	OK	2.48627	8.52228	1.77726	5e-05	0.0003055	yes	LOC_Os05g30510	expressed protein
OsKitaake07g053500	Chr7:4234306-4238840	OK	1.17868	4.03748	1.77628	5e-05	0.0003055	yes	LOC_Os07g08420	bZIP transcription factor domain containing protein, expressed
OsKitaake09g150600	Chr9:18899847-18901466	OK	10.7533	36.706	1.77124	5e-05	0.0003055	yes	LOC_Os09g32100	expressed protein
OsKitaake05g057700	Chr5:5179133-5181558	OK	1.2564	4.24268	1.75568	0.0001	0.000580162	yes	LOC_Os05g08900	expressed protein
OsKitaake02g329800	Chr2:32268372-32271261	OK	0.3637	1.22813	1.75565	0.0016	0.00659482	yes	LOC_Os02g50900	expressed protein
OsKitaake01g040900	Chr1:3133505-3134850	OK	1.55303	5.23291	1.75253	5e-05	0.0003055	yes	LOC_Os01g06500	PHLOEM 2-LIKE A5, putative, expressed
OsKitaake01g064800	Chr1:4841588-4847952	OK	0.294923	0.993401	1.75204	0.0002	0.00108424	yes	LOC_Os01g09384	ankyrin repeat domain containing protein, putative, expressed
OsKitaake02g190300	Chr2:19432207-19433578	OK	1.5012	5.0489	1.74985	0.0001	0.000580162	yes	LOC_Os02g32320	expressed protein
OsKitaake03g408900	Chr3:36720004-36721830	OK	6.13924	20.6148	1.74755	5e-05	0.0003055	yes	LOC_Os03g62480	anthocyanidin 5,3-O-glucosyltransferase, putative, expressed
OsKitaake04g298300	Chr4:35317189-35319619	OK	1.27798	4.28954	1.74695	5e-05	0.0003055	yes	LOC_Os04g56910	transferase family protein, putative, expressed
OsKitaake08g125600	Chr8:16373765-16374979	OK	1.40576	4.71522	1.74598	0.00025	0.00131806	yes	LOC_Os08g26350	expressed protein
OsKitaake10g175200	Chr10:21796401-21798142	OK	2.97298	9.96669	1.74521	5e-05	0.0003055	yes	LOC_Os10g39350	aspartic proteinase nepenthesin, putative, expressed
OsKitaake02g086700	Chr2:6364866-6366303	OK	5.40647	18.0818	1.74178	5e-05	0.0003055	yes	LOC_Os02g12090	expressed protein
OsKitaake05g110000	Chr5:14409241-14410178	OK	3.1286	10.4447	1.73918	5e-05	0.0003055	yes	LOC_Os05g24780	OsCML21 - Calmodulin-related calcium sensor protein, expressed
OsKitaake09g101000	Chr9:14771909-14779004	OK	0.517619	1.72436	1.7361	5e-05	0.0003055	yes
OsKitaake02g268500	Chr2:26883779-26893207	OK	0.463358	1.54327	1.73579	5e-05	0.0003055	yes	LOC_Os02g43370	transposon protein, putative, unclassified, expressed	OsYSL2
OsKitaake07g013800	Chr7:1043564-1044613	OK	0.872958	2.89645	1.7303	0.0002	0.00108424	yes	LOC_Os07g02690	DUF538 domain containing protein, putative, expressed
OsKitaake11g102400	Chr11:10068686-10072420	OK	11.2225	37.2318	1.73014	5e-05	0.0003055	yes	LOC_Os08g14020	retrotransposon protein, putative, Ty1-copia subclass, expressed
OsKitaake05g204900	Chr5:23506016-23508543	OK	0.961702	3.18998	1.72989	5e-05	0.0003055	yes	LOC_Os05g39800	NFD4, putative, expressed
OsKitaake04g093500	Chr4:18697441-18703572	OK	1.02764	3.40652	1.72896	5e-05	0.0003055	yes	LOC_Os10g10130	OsWAK112d - OsWAK receptor-like protein kinase, expressed
OsKitaake10g010100	Chr10:1411872-1413574	OK	1.27914	4.22577	1.72404	5e-05	0.0003055	yes	LOC_Os10g03320	UDP-glucoronosyl and UDP-glucosyl transferase domain containing protein, expressed
OsKitaake02g253300	Chr2:25622864-25626177	OK	0.56867	1.87469	1.72099	5e-05	0.0003055	yes	LOC_Os02g41500	OsWAK13 - OsWAK receptor-like protein kinase, expressed
OsKitaake09g012000	Chr9:2282751-2291544	OK	0.973174	3.20336	1.71881	0.0005	0.00241843	yes	LOC_Os09g04339	expressed protein
OsKitaake10g135900	Chr10:19004812-19009355	OK	0.964412	3.17192	1.71764	5e-05	0.0003055	yes	LOC_Os11g28104	TKL_IRAK_DUF26-lf.4 - DUF26 kinases have homology to DUF26 containing loci, expressed
OsKitaake05g224500	Chr5:25629636-25632249	OK	0.470305	1.54681	1.71763	0.0004	0.00198798	yes	LOC_Os05g43760	TCP family transcription factor, putative, expressed
OsKitaake04g319400	Chr4:36689148-36691362	OK	4.02706	13.241	1.71722	5e-05	0.0003055	yes	LOC_Os04g59340	RNA-binding region RNP-1, putative, expressed
OsKitaake04g224400	Chr4:29385773-29389793	OK	2.91778	9.58014	1.71518	5e-05	0.0003055	yes	LOC_Os04g47320	uncharacterized mscS family protein, putative, expressed
OsKitaake09g132000	Chr9:17512963-17520440	OK	1.17173	3.84292	1.71357	0.0001	0.000580162	yes	LOC_Os09g29284	MATE efflux family protein, putative, expressed
OsKitaake07g093600	Chr7:8852936-8856856	OK	0.879548	2.8639	1.70315	5e-05	0.0003055	yes	LOC_Os07g15440	alanyl-tRNA synthetase family protein, expressed
OsKitaake02g223600	Chr2:22948838-22949914	OK	461.811	1499.36	1.69897	5e-05	0.0003055	yes	LOC_Os02g37250	hypothetical protein
OsKitaake10g169400	Chr10:21404659-21407061	OK	1.37932	4.47438	1.69773	5e-05	0.0003055	yes	LOC_Os10g38660	glutathione S-transferase, putative, expressed
OsKitaake11g035100	Chr11:2421818-2424249	OK	0.86194	2.78113	1.69001	0.0003	0.00154344	yes
OsKitaake02g082900	Chr2:6071735-6074536	OK	0.924483	2.97785	1.68755	5e-05	0.0003055	yes	LOC_Os02g11640	UDP-glucoronosyl and UDP-glucosyl transferase, putative, expressed
OsKitaake04g214000	Chr4:28618933-28620672	OK	0.53076	1.70939	1.68735	0.00525	0.0182426	yes	LOC_Os04g46130	plastocyanin-like domain containing protein, putative, expressed
OsKitaake05g136200	Chr5:17715692-17716623	OK	5.00213	16.0914	1.68568	5e-05	0.0003055	yes	LOC_Os05g30500	expressed protein
OsKitaake12g023432	Chr12:1552711-1555198	OK	0.37738	1.20837	1.67897	0.00035	0.00176851	yes	LOC_Os12g03690	D-mannose binding lectin family protein, expressed
OsKitaake01g238500	Chr1:24708343-24717282	OK	5.48399	17.5397	1.67732	5e-05	0.0003055	yes	LOC_Os01g42370	pleiotropic drug resistance protein, putative, expressed
OsKitaake06g076100	Chr6:5772569-5775031	OK	3.64442	11.6336	1.67454	5e-05	0.0003055	yes	LOC_Os06g10790	lectin-like receptor kinase, putative, expressed
OsKitaake12g173900	Chr12:22110813-22112477	OK	2.49512	7.96005	1.67367	5e-05	0.0003055	yes	LOC_Os12g36860	pathogenesis-related protein 10, putative, expressed
OsKitaake06g015800	Chr6:1407035-1410797	OK	3.95477	12.6092	1.67281	5e-05	0.0003055	yes	LOC_Os06g03560	oligopeptide transporter, putative, expressed
OsKitaake07g020601	Chr7:1473305-1475773	OK	0.712586	2.26992	1.67151	5e-05	0.0003055	yes	LOC_Os07g03590	SCP-like extracellular protein, expressed
OsKitaake02g225600	Chr2:23061548-23062345	OK	12.4231	39.5622	1.6711	5e-05	0.0003055	yes	LOC_Os02g37480	glycine-rich cell wall structural protein precursor, putative, expressed
OsKitaake04g074900	Chr4:15579985-15581395	OK	45.2107	143.806	1.66939	5e-05	0.0003055	yes	LOC_Os04g25060	cysteine-rich receptor-like protein kinase, putative, expressed
OsKitaake11g020800	Chr11:1568653-1573817	OK	1.25399	3.97696	1.66514	5e-05	0.0003055	yes	LOC_Os11g04030	major facilitator superfamily antiporter, putative, expressed	OsTOM2
OsKitaake04g197900	Chr4:27181386-27184257	OK	5.34757	16.9467	1.66405	5e-05	0.0003055	yes	LOC_Os04g43800	phenylalanine ammonia-lyase, putative, expressed
OsKitaake01g261800	Chr1:26944571-26947088	OK	12.4551	39.3767	1.6606	5e-05	0.0003055	yes	LOC_Os01g46120	GDSL-like lipase/acylhydrolase, putative, expressed
OsKitaake02g256100	Chr2:25953314-25954526	OK	2.84531	8.98992	1.65972	5e-05	0.0003055	yes	LOC_Os02g41910	OsFBO12 - F-box and other domain containing protein, expressed
OsKitaake07g114900	Chr7:12989668-12991430	OK	52.5925	165.943	1.65776	5e-05	0.0003055	yes	LOC_Os07g23430	fatty acid desaturase, putative, expressed
OsKitaake08g069628	Chr8:7257761-7258964	OK	24.1227	76.0019	1.65565	5e-05	0.0003055	yes	LOC_Os01g35330	circumsporozoite protein precursor, putative, expressed
OsKitaake02g256600	Chr2:25990753-25991236	OK	1.50281	4.73354	1.65526	0.012	0.0363193	yes	LOC_Os02g41980	expressed protein
OsKitaake04g028400	Chr4:5811315-5814681	OK	0.827981	2.60152	1.65169	0.0003	0.00154344	yes	LOC_Os04g09540	acyl-protein thioesterase, putative, expressed
OsKitaake12g181000	Chr12:22872516-22875074	OK	25.0273	78.586	1.65077	5e-05	0.0003055	yes	LOC_Os12g37970	MYB family transcription factor, putative, expressed
OsKitaake06g070800	Chr6:5256828-5257548	OK	3.45943	10.8596	1.65036	5e-05	0.0003055	yes	LOC_Os06g10040	expressed protein
OsKitaake06g046800	Chr6:3360147-3361929	OK	0.528305	1.65766	1.64971	0.0028	0.0106675	yes	LOC_Os06g06950	expressed protein
OsKitaake07g263400	Chr7:27981816-27983737	OK	3.98893	12.5073	1.6487	5e-05	0.0003055	yes	LOC_Os07g46870	sex determination protein tasselseed-2, putative, expressed
OsKitaake02g099400	Chr2:7522833-7526795	OK	1.46459	4.58798	1.64736	5e-05	0.0003055	yes	LOC_Os02g13780	receptor-like protein kinase 2 precursor, putative, expressed
OsKitaake01g237100	Chr1:24557652-24558393	OK	3.03991	9.52208	1.64725	0.00015	0.000837468	yes	LOC_Os01g42200	expressed protein
OsKitaake06g111500	Chr6:9425886-9427864	OK	2.40005	7.51273	1.64627	5e-05	0.0003055	yes	LOC_Os06g16170	expressed protein
OsKitaake11g236600	Chr11:28888972-28894832	OK	1.73272	5.41114	1.64289	5e-05	0.0003055	yes	LOC_Os11g46880	protein kinase domain containing protein, expressed
OsKitaake05g140600	Chr5:18061812-18065693	OK	0.607255	1.89515	1.64194	5e-05	0.0003055	yes	LOC_Os05g31020	eukaryotic peptide chain release factor subunit 1-1, putative, expressed
OsKitaake06g177200	Chr6:19724936-19725608	OK	2.50218	7.80348	1.64093	0.00085	0.00384485	yes	LOC_Os06g34560	zinc finger, C3HC4 type domain containing protein, expressed
OsKitaake03g080050	Chr3:5650177-5654086	OK	1.12666	3.50663	1.63804	0.0153	0.0442987	yes	LOC_Os01g28980	proton-dependent oligopeptide transport, putative, expressed
OsKitaake12g111800	Chr12:13548917-13552134	OK	9.29468	28.8805	1.63562	5e-05	0.0003055	yes	LOC_Os12g24320	ATPase 3, putative, expressed
OsKitaake02g086600	Chr2:6362996-6364139	OK	6.03311	18.6711	1.62983	5e-05	0.0003055	yes	LOC_Os02g12080	expressed protein
OsKitaake03g276400	Chr3:26471031-26471955	OK	16.9546	52.3307	1.62598	5e-05	0.0003055	yes	LOC_Os03g45280	dehydrin, putative, expressed
OsKitaake04g004200	Chr4:569136-577451	OK	0.729787	2.24733	1.62266	5e-05	0.0003055	yes	LOC_Os04g01874	protein kinase, putative, expressed
OsKitaake11g121600	Chr11:14609809-14613161	OK	0.987611	3.03717	1.62071	5e-05	0.0003055	yes
OsKitaake07g163700	Chr7:19994684-19996848	OK	3.503	10.7419	1.61659	5e-05	0.0003055	yes	LOC_Os07g33580	cytochrome P450, putative, expressed
OsKitaake02g373900	Chr2:35575926-35578986	OK	0.360327	1.10357	1.6148	0.00095	0.00421819	yes	LOC_Os02g56140	helix-loop-helix DNA-binding domain containing protein, expressed
OsKitaake08g036400	Chr8:3253904-3254613	OK	10.077	30.8134	1.61249	5e-05	0.0003055	yes	ChrSy.fgenesh.mRNA7	expressed protein
OsKitaake04g087850	Chr4:17593827-17594621	OK	0.849404	2.5966	1.6121	0.00215	0.00852347	yes	LOC_Os04g28370	hypothetical protein
OsKitaake06g033800	Chr6:2522148-2523753	OK	18.7232	57.2249	1.61182	5e-05	0.0003055	yes	LOC_Os06g05480	expressed protein
OsKitaake09g119800	Chr9:16456475-16461801	OK	0.736485	2.25056	1.61155	5e-05	0.0003055	yes	LOC_Os09g27580	potassium transporter, putative, expressed
OsKitaake07g242400	Chr7:26338440-26340499	OK	9.33839	28.4685	1.60812	5e-05	0.0003055	yes	LOC_Os07g44130	cytochrome P450 72A1, putative, expressed
OsKitaake08g069300	Chr8:6825033-6830364	OK	2.29545	6.98987	1.60649	5e-05	0.0003055	yes
OsKitaake09g076801	Chr9:12020342-12021686	OK	1.09752	3.33226	1.60225	0.00015	0.000837468	yes	LOC_Os09g20510	transporter, putative, expressed
OsKitaake04g006100	Chr4:812118-814773	OK	4.72092	14.3123	1.60012	5e-05	0.0003055	yes	LOC_Os04g02280	OsFBX114 - F-box domain containing protein, expressed
OsKitaake07g045800	Chr7:3577000-3587811	OK	0.835587	2.53236	1.59962	5e-05	0.0003055	yes	LOC_Os07g07300	expressed protein
OsKitaake06g197300	Chr6:22457432-22458235	OK	4.55002	13.7719	1.59778	5e-05	0.0003055	yes	LOC_Os06g38580	expressed protein
OsKitaake06g284509	Chr6:30327588-30328722	OK	1.76163	5.32758	1.59657	0.00025	0.00131806	yes	LOC_Os06g50420	plastocyanin-like domain containing protein, putative, expressed
OsKitaake02g215000	Chr2:22177704-22179484	OK	18.713	56.5542	1.59559	5e-05	0.0003055	yes	LOC_Os02g36110	cytochrome P450, putative, expressed
OsKitaake02g268400	Chr2:26881368-26882054	OK	42.0108	126.624	1.59172	5e-05	0.0003055	yes	LOC_Os02g43360	cytochrome b5-like Heme/Steroid binding domain containing protein, expressed
OsKitaake05g031300	Chr5:2740632-2741295	OK	4.36594	13.1586	1.59164	5e-05	0.0003055	yes	LOC_Os05g05080	expressed protein
OsKitaake10g063800	Chr10:10774558-10781849	OK	10.6306	32.0381	1.59156	5e-05	0.0003055	yes	LOC_Os10g20260	CSLF7 - cellulose synthase-like family F; beta1,3;1,4 glucan synthase, expressed
OsKitaake03g080200	Chr3:5654226-5655229	OK	1.95026	5.87424	1.59073	0.00015	0.000837468	yes	LOC_Os03g10740	expressed protein
OsKitaake04g256800	Chr4:32249428-32250685	OK	0.391583	1.17548	1.58585	0.0102	0.0317522	yes	LOC_Os04g52110	late embryogenesis abundant protein, group 3, putative, expressed
OsKitaake12g020200	Chr12:1370688-1371992	OK	5.04346	15.1297	1.5849	5e-05	0.0003055	yes	LOC_Os12g03370	harpin-induced protein 1 domain containing protein, expressed
OsKitaake01g291800	Chr1:29717472-29719305	OK	1.4345	4.29558	1.58231	5e-05	0.0003055	yes	LOC_Os01g50360	NAC domain containing protein, putative, expressed
OsKitaake09g100600	Chr9:14696215-14698313	OK	18.3354	54.8477	1.5808	5e-05	0.0003055	yes	LOC_Os09g25070	WRKY62, expressed
OsKitaake03g172300	Chr3:12797453-12803731	OK	11.0247	32.972	1.58051	5e-05	0.0003055	yes	LOC_Os03g22120	sucrose synthase, putative, expressed
OsKitaake06g163100	Chr6:17657338-17662241	OK	3.64156	10.8751	1.5784	5e-05	0.0003055	yes	LOC_Os06g29844	MATE efflux family protein, putative, expressed
OsKitaake03g234600	Chr3:21173564-21178542	OK	1.66714	4.97736	1.578	5e-05	0.0003055	yes	LOC_Os03g37290	cytochrome P450, putative, expressed
OsKitaake05g044700	Chr5:3728475-3735016	OK	35.1252	104.623	1.57463	5e-05	0.0003055	yes	LOC_Os05g06670	gibberellin 2-oxidase, putative, expressed
OsKitaake08g185300	Chr8:24030362-24031824	OK	15.2508	45.4184	1.57439	5e-05	0.0003055	yes	LOC_Os08g37040	gibberellin receptor GID1L2, putative, expressed
OsKitaake04g315600	Chr4:36360194-36361071	OK	1.37064	4.07837	1.57314	0.00175	0.00712969	yes	LOC_Os04g58790	expressed protein
OsKitaake04g236300	Chr4:30628621-30635322	OK	14.9332	44.4106	1.57238	5e-05	0.0003055	yes	LOC_Os04g49194	naringenin,2-oxoglutarate 3-dioxygenase, putative, expressed
OsKitaake03g328100	Chr3:31219235-31220084	OK	175.338	521.335	1.57207	5e-05	0.0003055	yes	LOC_Os03g52360	PIII3 - Proteinase inhibitor II family protein precursor, putative, expressed
OsKitaake02g134400	Chr2:11683897-11688152	OK	10.0459	29.8584	1.57153	5e-05	0.0003055	yes	LOC_Os02g19820	nodulin MtN3 family protein, putative, expressed
OsKitaake07g012800	Chr7:998712-999325	OK	1.19113	3.53621	1.56987	0.0041	0.0148192	yes	LOC_Os07g02580	ubiquinone oxidoreductase, putative, expressed
OsKitaake08g061700	Chr8:5645197-5649035	OK	0.511294	1.51709	1.56909	0.0025	0.00969291	yes	LOC_Os08g09450	OsFBL41 - F-box domain and LRR containing protein, expressed
OsKitaake04g315000	Chr4:36323443-36328009	OK	0.516047	1.52995	1.56791	0.00025	0.00131806	yes
OsKitaake11g097500	Chr11:9304865-9309963	OK	0.884386	2.62185	1.56784	5e-05	0.0003055	yes	LOC_Os11g16310	expressed protein
OsKitaake11g082632	Chr11:7249823-7250657	OK	1.11203	3.28825	1.56412	0.0024	0.00935073	yes	LOC_Os11g12420	serpin domain containing protein, putative, expressed
OsKitaake06g101900	Chr6:7999454-8009317	OK	0.842504	2.48927	1.56297	0.0036	0.0132617	yes	LOC_Os06g14050	membrane attack complex component/perforin/complement C9, putative, expressed
OsKitaake05g278100	Chr5:29297770-29299788	OK	7.0049	20.5954	1.55589	5e-05	0.0003055	yes	LOC_Os05g50580	OsSCP30 - Putative Serine Carboxypeptidase homologue, expressed
OsKitaake03g025700	Chr3:1804674-1805445	OK	17.0164	50.0065	1.55519	5e-05	0.0003055	yes	LOC_Os03g03810	DEF8 - Defensin and Defensin-like DEFL family, expressed
OsKitaake10g115800	Chr10:16902800-16918655	OK	2.6059	7.64263	1.55229	5e-05	0.0003055	yes	LOC_Os10g30944	expressed protein
OsKitaake09g143900	Chr9:18397358-18398328	OK	1.42125	4.16531	1.55127	0.0001	0.000580162	yes	LOC_Os09g31040	EF hand family protein, putative, expressed
OsKitaake04g275600	Chr4:33494079-33497492	OK	1.46997	4.30772	1.55113	5e-05	0.0003055	yes	LOC_Os04g54130	TKL_IRAK_DUF26-ld.1 - DUF26 kinases have homology to DUF26 containing loci, expressed
OsKitaake04g089400	Chr4:17839472-17842811	OK	2.98423	8.74204	1.55061	5e-05	0.0003055	yes	LOC_Os04g28780	serine/threonine-protein kinase receptor precursor, putative, expressed
OsKitaake06g191000	Chr6:21587921-21597816	OK	38.3547	112.163	1.54812	5e-05	0.0003055	yes	LOC_Os06g37224	cytochrome P450, putative, expressed
OsKitaake01g442800	Chr1:40710879-40712744	OK	6.30439	18.4346	1.54799	5e-05	0.0003055	yes
OsKitaake02g175900	Chr2:17516283-17524660	OK	2.99877	8.76754	1.5478	5e-05	0.0003055	yes	LOC_Os02g29210	ankyrin, putative, expressed
OsKitaake11g199700	Chr11:24658617-24664168	OK	2.46794	7.21275	1.54724	5e-05	0.0003055	yes	LOC_Os11g40410	expressed protein
OsKitaake04g011200	Chr4:1702678-1711350	OK	46.1541	134.798	1.54627	5e-05	0.0003055	yes	LOC_Os04g03796	OsSub37 - Putative Subtilisin homologue, expressed
OsKitaake02g209000	Chr2:21585580-21593483	OK	0.750375	2.1872	1.5434	0.0005	0.00241843	yes	LOC_Os02g35210	resistance protein, putative, expressed
OsKitaake08g230128	Chr8:27534967-27535928	OK	0.569003	1.65649	1.54162	0.01555	0.0448775	yes	LOC_Os08g42198	auxin responsive protein, putative, expressed
OsKitaake11g183700	Chr11:23165646-23170542	OK	5.52693	16.0686	1.53969	5e-05	0.0003055	yes	LOC_Os11g38050	phosphoesterase family protein, putative, expressed
OsKitaake07g058600	Chr7:4756248-4759813	OK	63.6437	184.769	1.53763	5e-05	0.0003055	yes	LOC_Os07g09190	transketolase, putative, expressed
OsKitaake02g279000	Chr2:27754902-27758584	OK	0.639373	1.85511	1.53677	5e-05	0.0003055	yes	LOC_Os02g44590	OsSub20 - Putative Subtilisin homologue, expressed
OsKitaake12g072000	Chr12:6104361-6107625	OK	1.97062	5.71174	1.53529	5e-05	0.0003055	yes	LOC_Os12g11370	verticillium wilt disease resistance protein, putative, expressed
OsKitaake02g189300	Chr2:19333885-19336769	OK	4.66216	13.5024	1.53414	5e-05	0.0003055	yes	LOC_Os02g32140	AP2 domain containing protein, expressed
OsKitaake07g216600	Chr7:24362608-24365546	OK	0.419856	1.21403	1.53184	0.002	0.00801006	yes	LOC_Os07g40690	NAD dependent epimerase/dehydratase family protein, putative, expressed
OsKitaake08g185100	Chr8:24009574-24024357	OK	2.77259	8.01443	1.53136	0.00125	0.00534701	yes	LOC_Os08g37010	gibberellin receptor GID1L2, putative, expressed
OsKitaake06g111400	Chr6:9423183-9424780	OK	28.9207	83.4612	1.529	5e-05	0.0003055	yes	LOC_Os06g16160	expressed protein
OsKitaake01g372700	Chr1:35335033-35342166	OK	0.650912	1.87534	1.52662	5e-05	0.0003055	yes	LOC_Os01g59570	senescence-induced receptor-like serine/threonine-protein kinase precursor, putative, expressed
OsKitaake03g293200	Chr3:28345877-28350508	OK	0.770254	2.21865	1.52627	0.00135	0.00570551	yes	LOC_Os03g47940	GDSL-like lipase/acylhydrolase, putative, expressed
OsKitaake10g005700	Chr10:830306-832504	OK	15.3926	44.0709	1.51759	5e-05	0.0003055	yes	LOC_Os10g02300	uncharacterized Cys-rich domain containing protein, putative, expressed
OsKitaake04g095200	Chr4:18970282-18978314	OK	8.56903	24.5219	1.51687	5e-05	0.0003055	yes	LOC_Os04g29960	OsWAK43 - OsWAK receptor-like protein kinase, expressed
OsKitaake01g306700	Chr1:30882268-30884111	OK	1.59044	4.54999	1.51643	5e-05	0.0003055	yes	LOC_Os01g52340	NB-ARC domain containing protein, expressed
OsKitaake01g268500	Chr1:27608338-27609607	OK	296.339	845.941	1.51331	5e-05	0.0003055	yes	LOC_Os01g47070	glycosyl hydrolase, putative, expressed
OsKitaake03g097600	Chr3:6913548-6920871	OK	35.5807	101.466	1.51183	5e-05	0.0003055	yes	LOC_Os03g12660	cytochrome P450, putative, expressed
OsKitaake11g041500	Chr11:2932569-2935312	OK	0.888112	2.53056	1.51064	5e-05	0.0003055	yes	LOC_Os11g06210	expressed protein
OsKitaake10g017300	Chr10:2210455-2213126	OK	2.28255	6.49223	1.50807	5e-05	0.0003055	yes	LOC_Os10g04490	expressed protein
OsKitaake01g420700	Chr1:39169609-39174016	OK	4.23418	12.03	1.50649	5e-05	0.0003055	yes	LOC_Os01g65670	amino acid transporter, putative, expressed
OsKitaake03g269300	Chr3:25497061-25501374	OK	0.957514	2.72046	1.50648	5e-05	0.0003055	yes	LOC_Os03g44140	OsWAK26 - OsWAK receptor-like protein kinase, expressed
OsKitaake04g004400	Chr4:592733-594070	OK	0.667452	1.8929	1.50386	0.0015	0.00623646	yes	LOC_Os04g01910	legume lectins beta domain containing protein, putative, expressed
OsKitaake01g392300	Chr1:36854257-36854890	OK	3.49825	9.91562	1.50307	0.00025	0.00131806	yes	LOC_Os01g62030	disease resistance-responsive family protein, putative, expressed
OsKitaake05g138500	Chr5:17879449-17888146	OK	1.64322	4.65619	1.50262	0.00035	0.00176851	yes	LOC_Os05g30760	esterase, putative, expressed
OsKitaake05g228800	Chr5:25943188-25944024	OK	1.15222	3.2622	1.50143	0.00485	0.0170651	yes	LOC_Os05g44260	DUF584 domain containing protein, putative, expressed
OsKitaake04g261600	Chr4:32584012-32597041	OK	4.05163	11.467	1.50092	0.0059	0.0201526	yes
OsKitaake12g206801	Chr12:25303818-25311985	OK	7.90566	22.3542	1.49959	5e-05	0.0003055	yes	LOC_Os12g41560	expressed protein
OsKitaake12g226800	Chr12:27020740-27022909	OK	32.9501	92.9346	1.49593	5e-05	0.0003055	yes	LOC_Os12g44190	ATPase 3, putative, expressed
OsKitaake01g012400	Chr1:1043702-1046408	OK	0.476572	1.34303	1.49473	5e-05	0.0003055	yes	LOC_Os01g02870	auxin-induced protein 5NG4, putative, expressed
OsKitaake03g151000	Chr3:11031523-11032958	OK	3.81318	10.7391	1.49381	5e-05	0.0003055	yes	LOC_Os03g19370	CPuORF4 - conserved peptide uORF-containing transcript, expressed
OsKitaake10g145200	Chr10:19644375-19645939	OK	27.9085	78.4535	1.49113	5e-05	0.0003055	yes	LOC_Os10g35300	dof zinc finger domain containing protein, putative, expressed
OsKitaake11g226300	Chr11:27714257-27734824	OK	0.633865	1.78059	1.49011	5e-05	0.0003055	yes	LOC_Os11g44600	calmodulin binding protein, putative, expressed
OsKitaake01g167300	Chr1:14788757-14792601	OK	0.496174	1.39242	1.48868	5e-05	0.0003055	yes	LOC_Os01g25630	NB-ARC domain containing protein, expressed
OsKitaake04g279400	Chr4:33674578-33675978	OK	1.09818	3.07883	1.48726	5e-05	0.0003055	yes	LOC_Os04g54590	expressed protein
OsKitaake06g004300	Chr6:510966-515852	OK	3.17972	8.91119	1.48672	5e-05	0.0003055	yes	LOC_Os06g01840	nodulin, putative, expressed
OsKitaake01g199700	Chr1:20318573-20320565	OK	2.54571	7.13436	1.48671	5e-05	0.0003055	yes	LOC_Os01g36130	expressed protein
OsKitaake11g137600	Chr11:17549545-17550892	OK	1.59188	4.45393	1.48435	5e-05	0.0003055	yes	LOC_Os11g29810	expressed protein
OsKitaake11g136300	Chr11:17431307-17433270	OK	14.9649	41.8584	1.48393	5e-05	0.0003055	yes	LOC_Os11g29630	expressed protein
OsKitaake02g328100	Chr2:32122076-32124248	OK	1.78185	4.98116	1.4831	5e-05	0.0003055	yes	LOC_Os02g50690	GDSL-like lipase/acylhydrolase, putative, expressed
OsKitaake05g144800	Chr5:18536171-18539599	OK	6.61501	18.4659	1.48105	5e-05	0.0003055	yes	LOC_Os05g31740	cytochrome P450 86A2, putative, expressed
OsKitaake01g294600	Chr1:29991913-29994151	OK	2.22722	6.21647	1.48085	5e-05	0.0003055	yes	LOC_Os01g50820	transporter, major facilitator family, putative, expressed
OsKitaake04g033200	Chr4:6553215-6556421	OK	35.0841	97.9237	1.48084	5e-05	0.0003055	yes	LOC_Os04g10750	inorganic phosphate transporter, putative, expressed
OsKitaake07g115700	Chr7:13090518-13093019	OK	19.1301	53.3693	1.48016	5e-05	0.0003055	yes	LOC_Os07g23570	cytochrome P450 72A1, putative, expressed
OsKitaake04g006200	Chr4:815088-817425	OK	0.594372	1.65815	1.48014	5e-05	0.0003055	yes	LOC_Os01g04409	OsWAK1 - OsWAK receptor-like cytoplasmic kinase OsWAK-RLCK, expressed
OsKitaake01g011200	Chr1:969408-990812	OK	0.741191	2.0665	1.47927	0.00015	0.000837468	yes	LOC_Os01g02730	TAK14, putative, expressed
OsKitaake01g147900	Chr1:12125186-12126659	OK	0.857344	2.37941	1.47266	0.00205	0.00818287	yes	LOC_Os01g21380	FAD dependent oxidoreductase domain containing protein, expressed
OsKitaake10g162001	Chr10:20965183-20965599	OK	12.9992	36.0245	1.47055	0.0002	0.00108424	yes	LOC_Os01g13780	expressed protein
OsKitaake06g225900	Chr6:25442455-25446650	OK	1.87067	5.17718	1.46862	5e-05	0.0003055	yes	LOC_Os06g43000	nitrate-induced NOI protein, expressed
OsKitaake10g102800	Chr10:15747708-15753341	OK	0.437111	1.20868	1.46736	0.0098	0.0307295	yes	LOC_Os10g28970	BTB6 - Bric-a-Brac, Tramtrack, Broad Complex BTB domain, expressed
OsKitaake05g195200	Chr5:23361532-23363107	OK	7.58061	20.9568	1.46703	5e-05	0.0003055	yes	LOC_Os05g39580	bet v I allergen family protein, putative, expressed
OsKitaake04g011700	Chr4:1761045-1768983	OK	1.01603	2.80823	1.46671	5e-05	0.0003055	yes	LOC_Os04g03870	cytochrome P450, putative, expressed
OsKitaake11g035800	Chr11:2473548-2475284	OK	0.512112	1.41441	1.46567	0.00945	0.0298498	yes	LOC_Os11g05550	expressed protein
OsKitaake03g386000	Chr3:35258482-35260421	OK	1.2766	3.52437	1.46506	5e-05	0.0003055	yes	LOC_Os03g59600	mitochondrial Rho GTPase 1, putative, expressed
OsKitaake04g290100	Chr4:34734549-34735477	OK	8.38412	23.1036	1.46239	5e-05	0.0003055	yes	LOC_Os04g55980	glycine-rich RNA-binding, abscisic acid-inducible protein, putative, expressed
OsKitaake08g141400	Chr8:19164786-19165917	OK	2.06127	5.67944	1.46221	0.0001	0.000580162	yes	LOC_Os08g30210	1-aminocyclopropane-1-carboxylate oxidase homolog 1, putative, expressed
OsKitaake07g093500	Chr7:8843520-8850523	OK	1.757	4.83967	1.46179	5e-05	0.0003055	yes	LOC_Os07g15440	alanyl-tRNA synthetase family protein, expressed
OsKitaake11g171400	Chr11:21655370-21660109	OK	3.72411	10.2573	1.46168	5e-05	0.0003055	yes	LOC_Os11g36160	receptor-like protein kinase 2 precursor, putative, expressed
OsKitaake06g171400	Chr6:18942288-18943127	OK	1.2124	3.33897	1.46154	0.0045	0.0160437	yes	LOC_Os06g33200	expressed protein
OsKitaake07g028900	Chr7:2121864-2124158	OK	2.10482	5.79269	1.46054	5e-05	0.0003055	yes	LOC_Os07g04820	protein kinase, putative, expressed
OsKitaake11g227000	Chr11:27786799-27787973	OK	4.36273	11.9921	1.45878	0.0006	0.00283451	yes	LOC_Os11g44700	calmodulin binding protein, putative, expressed
OsKitaake04g012700	Chr4:1874429-1877927	OK	1.17985	3.24033	1.45753	5e-05	0.0003055	yes	LOC_Os04g04060	dynamin family protein, putative, expressed
OsKitaake03g012900	Chr3:823260-825163	OK	15.2123	41.7122	1.45523	5e-05	0.0003055	yes	LOC_Os03g02330	AAA-type ATPase family protein, putative, expressed
OsKitaake11g186100	Chr11:23356693-23359277	OK	0.635575	1.74223	1.4548	0.0112	0.0343234	yes	LOC_Os04g48600	expressed protein
OsKitaake08g010000	Chr8:700047-701658	OK	107.176	293.553	1.45364	5e-05	0.0003055	yes	LOC_Os08g02110	peroxidase precursor, putative, expressed
OsKitaake03g407900	Chr3:36643198-36650543	OK	0.774601	2.1169	1.45043	0.00015	0.000837468	yes	LOC_Os03g62330	expressed protein
OsKitaake06g033100	Chr6:2486886-2487822	OK	7.3048	19.8965	1.4456	5e-05	0.0003055	yes	LOC_Os06g05410	expressed protein
OsKitaake10g124100	Chr10:17860831-17869347	OK	30.8857	84.099	1.44515	5e-05	0.0003055	yes	LOC_Os10g32700	hypersensitive-induced response protein, putative, expressed
OsKitaake07g022000	Chr7:1620658-1622809	OK	2.19693	5.97931	1.44449	5e-05	0.0003055	yes	LOC_Os07g03790	lectin-like receptor kinase 7, putative, expressed
OsKitaake06g182800	Chr6:20431680-20433739	OK	38.8234	105.504	1.4423	5e-05	0.0003055	yes	LOC_Os06g35700	reticuline oxidase-like protein precursor, putative, expressed
OsKitaake05g060400	Chr5:5651253-5653343	OK	12.2004	33.1369	1.44151	5e-05	0.0003055	yes	LOC_Os05g09480	OsIAA16 - Auxin-responsive Aux/IAA gene family member, expressed
OsKitaake03g108400	Chr3:7837619-7838583	OK	0.579625	1.57202	1.43943	0.01235	0.0371537	yes
OsKitaake01g097100	Chr1:7744020-7750010	OK	38.7702	105.117	1.43897	5e-05	0.0003055	yes	LOC_Os01g13610	isoflavone reductase homolog IRL, putative, expressed
OsKitaake01g279600	Chr1:28797784-28800450	OK	2.94383	7.97234	1.43731	5e-05	0.0003055	yes	LOC_Os01g48800	purine permease, putative, expressed
OsKitaake01g368300	Chr1:34954354-34956188	OK	0.818357	2.21561	1.4369	0.0004	0.00198798	yes	LOC_Os01g59000	cytochrome P450, putative, expressed
OsKitaake01g200000	Chr1:20401348-20406049	OK	69.0674	186.788	1.43532	5e-05	0.0003055	yes	LOC_Os01g36240	peroxidase precursor, putative, expressed
OsKitaake04g092500	Chr4:18393354-18398228	OK	2.06168	5.5711	1.43414	5e-05	0.0003055	yes	LOC_Os04g29580	OsWAK37 - OsWAK short gene, expressed
OsKitaake03g169100	Chr3:12517263-12519880	OK	5.06597	13.6882	1.43402	5e-05	0.0003055	yes	LOC_Os03g21710	WRKY79, expressed
OsKitaake11g225700	Chr11:27670475-27680312	OK	0.618312	1.67062	1.43398	0.0004	0.00198798	yes	LOC_Os11g44520	expressed protein
OsKitaake11g100800	Chr11:9778698-9781860	OK	0.679898	1.83665	1.43369	0.0003	0.00154344	yes	LOC_Os11g17070	expressed protein
OsKitaake05g203300	Chr5:24784334-24787898	OK	2.61154	7.04627	1.43196	5e-05	0.0003055	yes	LOC_Os05g42180	ethylene-responsive protein related, putative, expressed
OsKitaake08g118100	Chr8:15115464-15124878	OK	2.08674	5.62594	1.43084	0.0042	0.0151272	yes	LOC_Os08g24770	protein kinase, putative, expressed
OsKitaake10g009400	Chr10:1228578-1233513	OK	0.598921	1.61201	1.42842	5e-05	0.0003055	yes	LOC_Os10g33040	receptor-like protein kinase precursor, putative, expressed
OsKitaake06g202200	Chr6:22873979-22875074	OK	1.073	2.88636	1.4276	0.00115	0.00497269	yes	LOC_Os06g39240	endothelial differentiation-related factor 1, putative, expressed
OsKitaake04g200300	Chr4:27422496-27428967	OK	3.06845	8.25286	1.42738	5e-05	0.0003055	yes	LOC_Os04g44210	expressed protein
OsKitaake01g308200	Chr1:30958012-30960371	OK	3.5601	9.57427	1.42724	5e-05	0.0003055	yes	LOC_Os01g52480	senescence-associated protein, putative, expressed
OsKitaake07g172100	Chr7:20851011-20854452	OK	1.4841	3.97911	1.42286	5e-05	0.0003055	yes	LOC_Os07g34980	TKL_IRAK_DUF26-lh.9 - DUF26 kinases have homology to DUF26 containing loci, expressed
OsKitaake06g060400	Chr6:4385800-4390221	OK	2.94989	7.90444	1.422	5e-05	0.0003055	yes	LOC_Os06g08710	receptor-like protein kinase precursor, putative, expressed
OsKitaake01g361400	Chr1:34514012-34518058	OK	30.6838	82.1967	1.4216	5e-05	0.0003055	yes	LOC_Os01g58240	OsSub6 - Putative Subtilisin homologue, expressed
OsKitaake06g005600	Chr6:598726-602061	OK	15.0318	40.2434	1.42074	5e-05	0.0003055	yes	LOC_Os06g02000	adenylate kinase, putative, expressed
OsKitaake07g233800	Chr7:25658263-25666047	OK	10.1204	27.0683	1.41933	5e-05	0.0003055	yes	LOC_Os07g42924	dehydrogenase, putative, expressed
OsKitaake04g290200	Chr4:34738595-34739605	OK	14.8079	39.592	1.41885	5e-05	0.0003055	yes	LOC_Os04g56000	AGAP001055-PA, putative, expressed
OsKitaake05g219600	Chr5:25192372-25194013	OK	0.389978	1.04236	1.41838	0.0161	0.0461303	yes	LOC_Os01g33030	Brix domain containing protein, putative, expressed
OsKitaake03g268900	Chr3:25459066-25476277	OK	1.46423	3.91251	1.41795	5e-05	0.0003055	yes	LOC_Os03g44140	OsWAK26 - OsWAK receptor-like protein kinase, expressed
OsKitaake03g260300	Chr3:24314969-24322155	OK	28.7983	76.9006	1.41701	5e-05	0.0003055	yes	LOC_Os03g42464	expressed protein
OsKitaake10g155700	Chr10:20390202-20391550	OK	1.09499	2.92312	1.41659	0.0007	0.00323511	yes	LOC_Os10g36670	expressed protein
OsKitaake06g047800	Chr6:3401197-3405342	OK	24.2803	64.772	1.41558	5e-05	0.0003055	yes	LOC_Os06g07040	OsIAA20 - Auxin-responsive Aux/IAA gene family member, expressed
OsKitaake02g255000	Chr2:25865092-25867335	OK	0.572936	1.52743	1.41466	0.0001	0.000580162	yes	LOC_Os02g41760	NB-ARC domain containing protein, expressed
OsKitaake11g041801	Chr11:2945805-2954824	OK	0.92692	2.46833	1.41302	5e-05	0.0003055	yes	LOC_Os11g06234	expressed protein
OsKitaake12g174500	Chr12:22150935-22155746	OK	0.43328	1.15287	1.41186	5e-05	0.0003055	yes	LOC_Os12g36920	calmodulin binding protein, putative, expressed
OsKitaake04g261500	Chr4:32584012-32597041	OK	4.77997	12.7089	1.41076	5e-05	0.0003055	yes	LOC_Os04g52600	SHR5-receptor-like kinase, putative, expressed
OsKitaake03g406600	Chr3:36548166-36551150	OK	0.940578	2.50038	1.41053	5e-05	0.0003055	yes	LOC_Os03g62160	expressed protein
OsKitaake02g295500	Chr2:29354214-29356144	OK	0.646426	1.71804	1.4102	0.0003	0.00154344	yes	LOC_Os02g46780	MYB family transcription factor, putative, expressed
OsKitaake10g199200	Chr10:23374978-23376416	OK	742.439	1971.99	1.40931	5e-05	0.0003055	yes	LOC_Os10g41980	RALFL26 - Rapid ALkalinization Factor RALF family protein precursor, expressed
OsKitaake06g279100	Chr6:29834401-29835535	OK	2.15107	5.71177	1.40889	5e-05	0.0003055	yes	LOC_Os06g49750	kelch motif family protein, expressed
OsKitaake01g233500	Chr1:24240021-24243400	OK	0.513457	1.36253	1.40797	0.00065	0.00303141	yes	LOC_Os01g41820	cytochrome P450 72A1, putative, expressed
OsKitaake01g233300	Chr1:24230747-24233708	OK	3.58994	9.51932	1.4069	5e-05	0.0003055	yes	LOC_Os01g41810	cytochrome P450 72A1, putative, expressed
OsKitaake06g199000	Chr6:22593682-22595351	OK	31.3356	83.0829	1.40675	5e-05	0.0003055	yes	LOC_Os06g38750	proline-rich family protein, putative, expressed
OsKitaake01g395300	Chr1:37082893-37086384	OK	77.6539	205.642	1.40501	5e-05	0.0003055	yes	LOC_Os01g62420	triosephosphate isomerase, cytosolic, putative, expressed
OsKitaake01g262001	Chr1:26971293-26996147	OK	19.7275	52.2203	1.40441	5e-05	0.0003055	yes	LOC_Os01g46080	GDSL-like lipase/acylhydrolase, putative, expressed
OsKitaake01g466200	Chr1:42291387-42294760	OK	0.4818	1.27433	1.40323	5e-05	0.0003055	yes	LOC_Os01g71270	eukaryotic peptide chain release factor subunit 1-1, putative, expressed
OsKitaake06g181900	Chr6:20350044-20351987	OK	25.3585	66.9789	1.40124	5e-05	0.0003055	yes	LOC_Os06g35560	reticuline oxidase-like protein precursor, putative, expressed
OsKitaake05g074000	Chr5:7380497-7381469	OK	36.1232	95.3364	1.4001	5e-05	0.0003055	yes	LOC_Os05g12280	clumping factor A precursor, putative, expressed
OsKitaake06g198100	Chr6:22551248-22556026	OK	0.695725	1.82864	1.39418	5e-05	0.0003055	yes	LOC_Os06g38670	receptor-like protein kinase precursor, putative, expressed
OsKitaake12g208400	Chr12:25402050-25406165	OK	9.27444	24.3745	1.39404	5e-05	0.0003055	yes	LOC_Os12g41710	Protein kinase domain containing protein, expressed
OsKitaake01g416500	Chr1:38849042-38851675	OK	0.610159	1.60279	1.39333	0.0012	0.0051588	yes	LOC_Os01g65150	proton-dependent oligopeptide transport, putative, expressed
OsKitaake11g091000	Chr11:8349603-8355492	OK	2.42442	6.36456	1.39242	5e-05	0.0003055	yes	LOC_Os11g14380	resistance protein LR10, putative, expressed
OsKitaake01g471900	Chr1:42812853-42814015	OK	230.306	604.548	1.39231	5e-05	0.0003055	yes	LOC_Os01g72009	expressed protein
OsKitaake01g106500	Chr1:8520868-8522230	OK	1.23528	3.23333	1.38818	0.0023	0.00901669	yes	LOC_Os01g14970	expressed protein
OsKitaake12g124900	Chr12:16578893-16580877	OK	0.60007	1.57052	1.38804	0.0005	0.00241843	yes	LOC_Os12g28550	ATPase, AAA family domain containing protein, expressed
OsKitaake04g220400	Chr4:29121921-29123852	OK	1.36883	3.58118	1.38749	5e-05	0.0003055	yes	LOC_Os04g46950	expressed protein
OsKitaake09g100500	Chr9:14679362-14681224	OK	8.10402	21.1935	1.38691	5e-05	0.0003055	yes	LOC_Os09g25060	WRKY76, expressed
OsKitaake12g142000	Chr12:19137982-19139546	OK	5.92684	15.4878	1.3858	0.0119	0.0360878	yes
OsKitaake10g039800	Chr10:5771817-5776546	OK	0.935557	2.44313	1.38483	0.00035	0.00176851	yes	LOC_Os10g10030	OsWAK111 - OsWAK receptor-like protein kinase, expressed
OsKitaake02g283800	Chr2:28127516-28130858	OK	11.1803	29.1937	1.3847	5e-05	0.0003055	yes	LOC_Os02g45160	aluminum-activated malate transporter, putative, expressed
OsKitaake10g055500	Chr10:9504583-9506778	OK	2.51917	6.56807	1.38252	5e-05	0.0003055	yes	LOC_Os10g17790	remorin C-terminal domain containing protein, putative, expressed
OsKitaake11g228100	Chr11:27870036-27874181	OK	3.51532	9.16297	1.38216	5e-05	0.0003055	yes	LOC_Os11g44860	cysteine-rich receptor-like protein kinase 28 precursor, putative, expressed
OsKitaake04g300900	Chr4:35456540-35460857	OK	0.950631	2.47639	1.38128	5e-05	0.0003055	yes	LOC_Os04g57180	flavonol synthase/flavanone 3-hydroxylase, putative, expressed
OsKitaake10g070500	Chr10:11766169-11767029	OK	14.6686	38.1747	1.37989	5e-05	0.0003055	yes	LOC_Os10g21670	dehydration stress-induced protein, putative, expressed
OsKitaake02g215400	Chr2:22202394-22211002	OK	11.5861	30.1517	1.37985	5e-05	0.0003055	yes	LOC_Os02g36140	terpene synthase, putative, expressed
OsKitaake11g137000	Chr11:17502715-17504080	OK	1.17731	3.06307	1.37949	0.00055	0.00263009	yes	LOC_Os11g29740	expressed protein
OsKitaake05g065900	Chr5:6463643-6465360	OK	15.4735	40.2472	1.37909	5e-05	0.0003055	yes	LOC_Os05g10980	REX1 DNA Repair family protein, expressed
OsKitaake08g069400	Chr8:6833203-6833503	OK	11.8905	30.8919	1.37742	0.00865	0.0277552	yes	LOC_Os08g11490	hypothetical protein
OsKitaake11g130300	Chr11:16366671-16384068	OK	0.715688	1.85891	1.37705	5e-05	0.0003055	yes	LOC_Os11g28104	TKL_IRAK_DUF26-lf.4 - DUF26 kinases have homology to DUF26 containing loci, expressed
OsKitaake05g036900	Chr5:3095310-3097036	OK	109.263	283.426	1.37517	5e-05	0.0003055	yes	LOC_Os05g05680	1-aminocyclopropane-1-carboxylate oxidase, putative, expressed
OsKitaake11g071200	Chr11:5809896-5813562	OK	26.6208	68.996	1.37396	5e-05	0.0003055	yes	LOC_Os11g10480	dehydrogenase, putative, expressed
OsKitaake02g184900	Chr2:18876102-18880225	OK	28.1832	73.0282	1.37362	5e-05	0.0003055	yes	LOC_Os02g31030	glycerophosphoryl diester phosphodiesterase family protein, putative, expressed
OsKitaake02g265801	Chr2:26597646-26599293	OK	5.13783	13.2961	1.37177	5e-05	0.0003055	yes	LOC_Os02g42990	OsSAUR11 - Auxin-responsive SAUR gene family member, expressed
OsKitaake08g001400	Chr8:103798-109053	OK	13.7073	35.4717	1.37172	5e-05	0.0003055	yes	LOC_Os08g01150	DTA2, putative, expressed
OsKitaake08g057400	Chr8:5302157-5303307	OK	26.1421	67.545	1.36947	5e-05	0.0003055	yes	LOC_Os08g09000	Cupin domain containing protein, expressed
OsKitaake11g019100	Chr11:1456555-1457828	OK	5.292	13.6687	1.369	5e-05	0.0003055	yes	LOC_Os11g03820	D-mannose binding lectin family protein, expressed
OsKitaake04g241500	Chr4:31052124-31059611	OK	5.52836	14.2754	1.3686	5e-05	0.0003055	yes	LOC_Os04g49900	ABC transporter family protein, putative, expressed
OsKitaake07g226200	Chr7:25143620-25146041	OK	4.67314	12.0559	1.36728	5e-05	0.0003055	yes	LOC_Os07g41850	C1-like domain containing protein, expressed
OsKitaake12g158000	Chr12:20332777-20337317	OK	2.79903	7.21948	1.36697	5e-05	0.0003055	yes	LOC_Os12g34400	expressed protein
OsKitaake01g210700	Chr1:21879986-21881936	OK	4.01872	10.3637	1.36674	5e-05	0.0003055	yes	LOC_Os01g38110	cytochrome P450, putative, expressed
OsKitaake01g337600	Chr1:33084193-33085306	OK	84.9942	218.275	1.36071	5e-05	0.0003055	yes	LOC_Os01g56030	EF hand family protein, putative, expressed
OsKitaake05g279200	Chr5:29390284-29396836	OK	17.2191	44.1937	1.35983	5e-05	0.0003055	yes	LOC_Os05g50750	AAA family ATPase, putative, expressed
OsKitaake08g055700	Chr8:5087803-5094026	OK	1.87761	4.8132	1.3581	5e-05	0.0003055	yes	LOC_Os08g08690	expressed protein
OsKitaake04g156700	Chr4:24300569-24302957	OK	9.08909	23.2933	1.35771	5e-05	0.0003055	yes	LOC_Os04g38860	expressed protein
OsKitaake04g094800	Chr4:18933538-18941073	OK	0.889323	2.27761	1.35674	5e-05	0.0003055	yes	LOC_Os04g30160	OsWAK46 - OsWAK receptor-like protein kinase, expressed
OsKitaake04g120500	Chr4:21476931-21478921	OK	0.940414	2.40692	1.35582	0.0004	0.00198798	yes	LOC_Os04g33660	bifunctional monodehydroascorbate reductase and carbonic anhydrasenectarin-3 precursor, putative, expressed
OsKitaake05g015250	Chr5:1186109-1187387	OK	1.40683	3.59929	1.35526	0.0036	0.0132617	yes	LOC_Os05g02840	hypothetical protein
OsKitaake07g101500	Chr7:10557795-10564960	OK	13.8671	35.4605	1.35454	5e-05	0.0003055	yes	LOC_Os07g17970	AMP-binding domain containing protein, expressed
OsKitaake02g214500	Chr2:22019582-22024837	OK	0.444996	1.13658	1.35284	0.0025	0.00969291	yes	LOC_Os02g35970	BTBN2 - Bric-a-Brac, Tramtrack, Broad Complex BTB domain with non-phototropic hypocotyl 3 NPH3 and coiled-coil domains, expressed
OsKitaake04g066533	Chr4:13853475-13854425	OK	2.88899	7.37724	1.35252	0.0002	0.00108424	yes
OsKitaake01g222700	Chr1:23291031-23291978	OK	3.11866	7.96304	1.35239	0.00025	0.00131806	yes	LOC_Os01g40290	expressed protein
OsKitaake05g113100	Chr5:14838174-14842583	OK	6.94123	17.7232	1.35238	5e-05	0.0003055	yes	LOC_Os05g25430	receptor-like protein kinase At3g46290 precursor, putative, expressed
OsKitaake03g257500	Chr3:24108593-24109522	OK	0.755188	1.9245	1.34958	0.0112	0.0343234	yes	LOC_Os03g42080	expressed protein
OsKitaake09g160800	Chr9:19630586-19631667	OK	2.11563	5.38385	1.34755	5e-05	0.0003055	yes	LOC_Os09g33640	expressed protein
OsKitaake07g130500	Chr7:15746911-15752539	OK	3.02775	7.70395	1.34735	5e-05	0.0003055	yes	LOC_Os07g27350	atuA, putative, expressed
OsKitaake03g422600	Chr3:37627000-37629606	OK	12.0611	30.6886	1.34734	5e-05	0.0003055	yes	LOC_Os03g64140	expressed protein
OsKitaake02g305400	Chr2:30069013-30071037	OK	3.61326	9.19339	1.3473	5e-05	0.0003055	yes	LOC_Os02g47980	DUF617 domain containing protein, expressed
OsKitaake08g229500	Chr8:27791157-27796644	OK	149.591	380.379	1.34642	5e-05	0.0003055	yes	LOC_Os08g42590	mtN19, putative, expressed
OsKitaake08g175500	Chr8:22915030-22916748	OK	2.29046	5.82337	1.34622	0.0001	0.000580162	yes	LOC_Os08g35440	Ser/Thr protein phosphatase family protein, putative, expressed
OsKitaake10g135000	Chr10:18915640-18919319	OK	2.44775	6.21541	1.34439	5e-05	0.0003055	yes	LOC_Os10g34040	nodulin, putative, expressed
OsKitaake08g065000	Chr8:6029814-6034883	OK	0.842064	2.13532	1.34245	5e-05	0.0003055	yes	LOC_Os08g10260	NBS-LRR disease resistance protein, putative, expressed
OsKitaake02g351600	Chr2:33922871-33924032	OK	2.16505	5.48803	1.34188	0.0001	0.000580162	yes	LOC_Os02g53510	oxidoreductase/ transition metal ion binding protein, putative, expressed
OsKitaake03g422700	Chr3:37629606-37631688	OK	19.4823	49.3699	1.34147	5e-05	0.0003055	yes	LOC_Os03g64150	MATE efflux family protein, putative, expressed
OsKitaake03g157000	Chr3:11548529-11550542	OK	6.10647	15.4451	1.33874	5e-05	0.0003055	yes	LOC_Os03g20210	aspartic proteinase nepenthesin precursor, putative, expressed
OsKitaake02g283100	Chr2:28083952-28086812	OK	0.638109	1.61246	1.33739	0.00215	0.00852347	yes	LOC_Os02g45080	MYB family transcription factor, putative, expressed
OsKitaake01g294100	Chr1:29949503-29951444	OK	1.39035	3.51024	1.33613	5e-05	0.0003055	yes	LOC_Os01g50730	expressed protein
OsKitaake01g046008	Chr1:3475609-3477459	OK	2.82562	7.12986	1.33531	5e-05	0.0003055	yes	LOC_Os01g07170	HORMA domain containing protein, putative, expressed
OsKitaake07g270400	Chr7:28452174-28453554	OK	1.80997	4.56619	1.33503	0.0004	0.00198798	yes	LOC_Os07g47620	universal stress protein domain containing protein, putative, expressed
OsKitaake03g260400	Chr3:24314969-24322155	OK	29.7505	75.0379	1.33471	0.0009	0.00403199	yes
OsKitaake01g109400	Chr1:8729401-8730734	OK	14.7985	37.2887	1.33329	5e-05	0.0003055	yes	LOC_Os01g15340	flowering promoting factor-like 1, putative, expressed
OsKitaake11g064300	Chr11:5073275-5077341	OK	7.73462	19.4816	1.33271	5e-05	0.0003055	yes	LOC_Os11g09350	expressed protein
OsKitaake05g023050	Chr5:2029484-2030737	OK	10.9507	27.5742	1.33229	5e-05	0.0003055	yes	LOC_Os05g04000	expressed protein
OsKitaake07g281100	Chr7:29268436-29271538	OK	0.663226	1.66961	1.33194	0.00755	0.024807	yes
OsKitaake11g152500	Chr11:19566784-19567600	OK	3.21078	8.07099	1.32982	5e-05	0.0003055	yes	LOC_Os11g32780	expressed protein
OsKitaake07g022400	Chr7:1636993-1639009	OK	0.652181	1.63938	1.32981	0.0003	0.00154344	yes	LOC_Os07g03830	lectin-like receptor kinase, putative, expressed
OsKitaake01g135500	Chr1:11005515-11008098	OK	6.90708	17.3577	1.32942	5e-05	0.0003055	yes	LOC_Os01g19170	polygalacturonase, putative, expressed
OsKitaake10g197400	Chr10:23297991-23298870	OK	2.04817	5.14697	1.32939	0.0053	0.0183866	yes	LOC_Os10g41800	expressed protein
OsKitaake06g201400	Chr6:22797974-22799962	OK	1.48142	3.72228	1.32921	0.0002	0.00108424	yes	LOC_Os06g39080	UDP-glucoronosyl and UDP-glucosyl transferase domain containing protein, expressed
OsKitaake02g087700	Chr2:6476814-6478034	OK	2.91761	7.32923	1.32887	5e-05	0.0003055	yes	LOC_Os02g12250	expressed protein
OsKitaake02g214700	Chr2:22083847-22086133	OK	1.95313	4.9034	1.32799	5e-05	0.0003055	yes	LOC_Os02g36030	cytochrome P450, putative, expressed
OsKitaake03g327400	Chr3:31181102-31183283	OK	0.829561	2.08175	1.32737	0.00115	0.00497269	yes
OsKitaake01g148900	Chr1:12272643-12274286	OK	5.73583	14.3913	1.32712	5e-05	0.0003055	yes	LOC_Os01g21590	homeodomain, putative, expressed
OsKitaake11g057800	Chr11:4302674-4305649	OK	80.7453	202.506	1.32652	5e-05	0.0003055	yes	LOC_Os11g08210	no apical meristem protein, putative, expressed
OsKitaake02g313200	Chr2:30624544-30626014	OK	0.865949	2.17008	1.32539	0.0029	0.0109939	yes	LOC_Os02g48910	ubiquitin-conjugating enzyme, putative, expressed
OsKitaake01g058600	Chr1:4396676-4399895	OK	6.09057	15.2619	1.32528	5e-05	0.0003055	yes	LOC_Os01g08650	expressed protein
OsKitaake02g244500	Chr2:24588113-24589845	OK	2.26615	5.67828	1.32521	5e-05	0.0003055	yes	LOC_Os02g39884	expressed protein
OsKitaake09g075800	Chr9:11905592-11907751	OK	2.87648	7.20061	1.32381	5e-05	0.0003055	yes	LOC_Os09g20390	uncharacterized glycosyl hydrolase Rv2006/MT2062, putative, expressed
OsKitaake05g238400	Chr5:26703954-26705946	OK	0.469127	1.17357	1.32285	0.0009	0.00403199	yes	LOC_Os05g45690	expressed protein
OsKitaake06g086800	Chr6:6629668-6634409	OK	2.72837	6.82315	1.3224	5e-05	0.0003055	yes	LOC_Os06g12129	expressed protein
OsKitaake06g095500	Chr6:7370854-7371746	OK	61.7036	154.171	1.32111	5e-05	0.0003055	yes	LOC_Os06g13190	expressed protein
OsKitaake11g037900	Chr11:2649605-2654754	OK	24.3759	60.8531	1.31987	5e-05	0.0003055	yes	LOC_Os11g05800	HVA22, putative, expressed
OsKitaake09g174001	Chr9:20565859-20568411	OK	0.551708	1.37663	1.31916	0.0022	0.00869283	yes	LOC_Os09g36070	cytochrome P450, putative, expressed
OsKitaake09g061300	Chr9:10054824-10063007	OK	0.825984	2.0597	1.31825	5e-05	0.0003055	yes	LOC_Os09g16950	cysteine-rich receptor-like protein kinase 25 precursor, putative, expressed
OsKitaake08g176600	Chr8:22996411-22999406	OK	3.67777	9.16755	1.31771	5e-05	0.0003055	yes	LOC_Os08g35600	tyrosine protein kinase domain containing protein, putative, expressed
OsKitaake12g095900	Chr12:10195003-10201073	OK	5.29352	13.1778	1.31581	5e-05	0.0003055	yes	LOC_Os12g18360	NB-ARC domain containing protein, expressed
OsKitaake01g130900	Chr1:10483280-10485831	OK	5.74971	14.2996	1.31441	5e-05	0.0003055	yes	LOC_Os01g18360	OsIAA4 - Auxin-responsive Aux/IAA gene family member, expressed
OsKitaake08g082700	Chr8:9061567-9062605	OK	3.32101	8.25662	1.31393	0.0002	0.00108424	yes	LOC_Os08g14720	expressed protein
OsKitaake05g049900	Chr5:4231129-4233960	OK	1.08122	2.6877	1.31371	5e-05	0.0003055	yes	LOC_Os05g07420	S-domain receptor-like protein kinase, putative, expressed
OsKitaake08g046200	Chr8:4015585-4020241	OK	0.918957	2.28023	1.31111	5e-05	0.0003055	yes	LOC_Os08g07120	terpene synthase, putative, expressed
OsKitaake07g022300	Chr7:1632483-1634718	OK	1.35621	3.36205	1.30976	5e-05	0.0003055	yes	LOC_Os07g03820	lectin-like receptor kinase, putative, expressed
OsKitaake01g069900	Chr1:5398299-5415516	OK	1.03936	2.57224	1.30733	5e-05	0.0003055	yes	LOC_Os01g10140	RNA-dependent RNA polymerase, putative, expressed
OsKitaake07g026750	Chr7:1975304-1978333	OK	0.888065	2.19463	1.30524	0.00405	0.0146804	yes	LOC_Os07g04500	expressed protein
OsKitaake02g107050	Chr2:8444375-8445398	OK	2.97724	7.35228	1.30422	0.00015	0.000837468	yes	LOC_Os02g14990	zinc finger, C3HC4 type domain containing protein, expressed
OsKitaake02g160200	Chr2:15387604-15407280	OK	3.3073	8.1609	1.30307	5e-05	0.0003055	yes	LOC_Os02g26014	terpene synthase, putative, expressed
OsKitaake08g224100	Chr8:27258221-27263725	OK	16.442	40.5139	1.30103	5e-05	0.0003055	yes	LOC_Os08g41780	triacylglycerol lipase precursor, putative, expressed
OsKitaake09g131600	Chr9:17484398-17487086	OK	1.29168	3.18168	1.30054	0.00745	0.0245234	yes	LOC_Os09g29210	purine permease, putative, expressed
OsKitaake01g010100	Chr1:892685-893740	OK	0.604171	1.48767	1.30002	0.0026	0.0100354	yes	LOC_Os01g02390	protein kinase domain containing protein, expressed
OsKitaake02g085800	Chr2:6323161-6326451	OK	1.41657	3.48649	1.29937	5e-05	0.0003055	yes	LOC_Os02g12030	receptor-like protein kinase precursor, putative, expressed
OsKitaake10g005600	Chr10:822190-828028	OK	1.39631	3.43546	1.29888	5e-05	0.0003055	yes	LOC_Os10g02250	OsWAK95 - OsWAK receptor-like protein kinase, expressed
OsKitaake11g073700	Chr11:6112262-6113461	OK	0.946906	2.32931	1.29861	0.00395	0.0143615	yes	LOC_Os11g10870	dirigent, putative, expressed
OsKitaake02g213100	Chr2:21883229-21889166	OK	0.764315	1.87977	1.29831	0.00675	0.0226104	yes	LOC_Os02g35760	STRUBBELIG-RECEPTOR FAMILY 7 precursor, putative, expressed
OsKitaake01g431500	Chr1:39881214-39884338	OK	4.89991	12.0404	1.29706	5e-05	0.0003055	yes	LOC_Os01g66890	BTBZ1 - Bric-a-Brac, Tramtrack, and Broad Complex BTB domain with TAZ zinc finger and Calmodulin-binding domains, expressed
OsKitaake02g093100	Chr2:6834932-6844878	OK	0.486548	1.19542	1.29686	0.00845	0.0272476	yes	LOC_Os02g12820	helix-loop-helix DNA-binding domain containing protein, expressed
OsKitaake10g030600	Chr10:4049033-4053646	OK	1.36419	3.34567	1.29425	5e-05	0.0003055	yes	LOC_Os10g07400	disease resistance RPP13-like protein 1, putative, expressed
OsKitaake12g006400	Chr12:525495-529208	OK	4.19389	10.2807	1.29358	5e-05	0.0003055	yes	LOC_Os12g01760	F-box/LRR domain containing protein, putative, expressed
OsKitaake07g020701	Chr7:1480960-1481872	OK	24.2358	59.3654	1.29248	5e-05	0.0003055	yes	LOC_Os07g03600	SCP-like extracellular protein, expressed
OsKitaake06g070300	Chr6:5229261-5229921	OK	23.3933	57.2994	1.29243	5e-05	0.0003055	yes	LOC_Os06g09980	expressed protein
OsKitaake03g096400	Chr3:6797689-6799057	OK	85.084	208.303	1.29173	5e-05	0.0003055	yes	LOC_Os03g12510	non-symbiotic hemoglobin 2, putative, expressed
OsKitaake05g035600	Chr5:3021108-3033076	OK	2.20471	5.39239	1.29034	5e-05	0.0003055	yes	LOC_Os05g05390	expressed protein
OsKitaake12g015600	Chr12:1030035-1032313	OK	1.06495	2.60282	1.28929	0.0014	0.00588328	yes	LOC_Os12g02760	DUF567 domain containing protein, putative, expressed
OsKitaake02g281400	Chr2:27902049-27903529	OK	169.915	415.268	1.28923	5e-05	0.0003055	yes	LOC_Os02g44870	dehydrin, putative, expressed
OsKitaake01g146800	Chr1:11964672-11965960	OK	12.1249	29.6245	1.28881	5e-05	0.0003055	yes	LOC_Os01g21120	AP2 domain containing protein, expressed
OsKitaake05g011500	Chr5:943028-944135	OK	69.0364	168.621	1.28836	5e-05	0.0003055	yes	LOC_Os05g02390	ZOS5-02 - C2H2 zinc finger protein, expressed
OsKitaake03g066900	Chr3:4617980-4620077	OK	19.0239	46.4441	1.28768	5e-05	0.0003055	yes	LOC_Os03g08720	transferase family protein, putative, expressed
OsKitaake10g078500	Chr10:12874655-12876252	OK	28.1601	68.7288	1.28726	5e-05	0.0003055	yes	LOC_Os10g23820	transferase family protein, putative, expressed
OsKitaake08g246200	Chr8:28692183-28705993	OK	1.5298	3.73144	1.28639	0.0153	0.0442987	yes	LOC_Os08g44190	ZOS8-13 - C2H2 zinc finger protein, expressed
OsKitaake12g183300	Chr12:23048562-23049587	OK	85.7055	208.912	1.28543	5e-05	0.0003055	yes	LOC_Os12g38270	metallothionein, putative, expressed
OsKitaake12g145750	Chr12:19454546-19455506	OK	1.40305	3.41808	1.28462	0.0048	0.0169252	yes	LOC_Os12g32970	membrane associated DUF588 domain containing protein, putative, expressed
OsKitaake03g185200	Chr3:14198598-14199485	OK	35.5935	86.6972	1.28437	5e-05	0.0003055	yes	LOC_Os03g24560	ompA/MotB, putative, expressed
OsKitaake06g197400	Chr6:22464458-22468822	OK	0.879236	2.13839	1.2822	5e-05	0.0003055	yes	LOC_Os06g38590	receptor-like protein kinase precursor, putative, expressed
OsKitaake08g090300	Chr8:9603821-9608831	OK	9.05531	22.0099	1.28132	5e-05	0.0003055	yes	LOC_Os09g38580	cyclic nucleotide-gated ion channel, putative, expressed
OsKitaake05g154700	Chr5:19576600-19585465	OK	40.9066	99.3577	1.2803	5e-05	0.0003055	yes	LOC_Os05g33310	oxidoreductase, 2OG-Fe oxygenase family protein, putative, expressed
OsKitaake05g104300	Chr5:13461051-13463915	OK	0.508052	1.23388	1.28015	0.0004	0.00198798	yes	LOC_Os05g23450	expressed protein
OsKitaake04g111800	Chr4:20669847-20671162	OK	14.9868	36.3941	1.28002	5e-05	0.0003055	yes	LOC_Os04g32620	ethylene-responsive transcription factor ERF114, putative, expressed
OsKitaake12g079800	Chr12:7122854-7127731	OK	1.26385	3.06769	1.27933	5e-05	0.0003055	yes	LOC_Os12g13550	NBS-LRR disease resistance protein, putative, expressed
OsKitaake06g287600	Chr6:30546940-30550556	OK	4.41494	10.7114	1.27868	5e-05	0.0003055	yes	LOC_Os06g50830	bZIP transcription factor domain containing protein, expressed
OsKitaake06g143700	Chr6:13751211-13754801	OK	1.05525	2.55933	1.27817	5e-05	0.0003055	yes	LOC_Os06g23140	copper methylamine oxidase precursor, putative, expressed
OsKitaake02g368850	Chr2:35210288-35212162	OK	1.13628	2.75541	1.27795	0.00585	0.0200073	yes
OsKitaake10g205100	Chr10:23836346-23839776	OK	32.7964	79.5051	1.27751	5e-05	0.0003055	yes	LOC_Os10g42670	glycosyl hydrolases family 16, putative, expressed
OsKitaake04g016900	Chr4:3278664-3280503	OK	14.5564	35.2708	1.27682	5e-05	0.0003055	yes	LOC_Os04g05650	expressed protein
OsKitaake12g041800	Chr12:2795805-2797556	OK	1.1355	2.75018	1.2762	0.00015	0.000837468	yes	LOC_Os12g05890	expressed protein
OsKitaake09g143000	Chr9:18343518-18344134	OK	12.7852	30.9646	1.27614	5e-05	0.0003055	yes	LOC_Os09g30490	EF hand family protein, expressed
OsKitaake05g123400	Chr5:16086316-16087644	OK	8.01387	19.3877	1.27457	5e-05	0.0003055	yes	LOC_Os05g27580	wound-induced protein WI12, putative, expressed
OsKitaake06g199100	Chr6:22599117-22603021	OK	1.48109	3.5818	1.27403	5e-05	0.0003055	yes	LOC_Os06g38930	leucine-rich repeat receptor protein kinase EXS precursor, putative, expressed
OsKitaake11g084432	Chr11:7494999-7495716	OK	4.33447	10.475	1.27302	0.00125	0.00534701	yes	LOC_Os11g12760	O-methyltransferase, putative, expressed
OsKitaake11g233200	Chr11:28495893-28500547	OK	1.13112	2.73297	1.27272	5e-05	0.0003055	yes	LOC_Os06g16790	go35 NBS-LRR, putative, expressed
OsKitaake02g075700	Chr2:5495140-5501356	OK	42.196	101.919	1.27225	5e-05	0.0003055	yes	LOC_Os02g10290	copper-transporting ATPase, putative, expressed
OsKitaake08g180700	Chr8:23477081-23479624	OK	11.2563	27.188	1.27224	5e-05	0.0003055	yes	LOC_Os08g36310	cytochrome P450, putative, expressed
OsKitaake11g145700	Chr11:18746774-18753538	OK	2.10886	5.0904	1.27132	5e-05	0.0003055	yes	LOC_Os11g31660	expressed protein
OsKitaake06g238700	Chr6:26603927-26605359	OK	1.82838	4.40671	1.26913	0.00195	0.00782877	yes	LOC_Os06g44640	expressed protein
OsKitaake04g177300	Chr4:25605330-25606697	OK	0.591171	1.42378	1.26808	0.0105	0.0325166	yes	LOC_Os04g41050	zinc finger, C3HC4 type domain containing protein, expressed
OsKitaake11g080300	Chr11:7000980-7018399	OK	1.77813	4.28186	1.26788	5e-05	0.0003055	yes	LOC_Os11g11960	disease resistance protein RPM1, putative, expressed
OsKitaake04g201000	Chr4:27490977-27495558	OK	14.3023	34.3942	1.26592	5e-05	0.0003055	yes	LOC_Os04g44300	transposon protein, putative, unclassified, expressed
OsKitaake06g119100	Chr6:10586998-10598795	OK	1.59746	3.84008	1.26535	5e-05	0.0003055	yes	LOC_Os06g17900	disease resistance protein RPM1, putative, expressed
OsKitaake05g047100	Chr5:3914896-3917212	OK	126.885	304.997	1.26528	5e-05	0.0003055	yes	LOC_Os05g06970	peroxidase precursor, putative, expressed
OsKitaake02g223300	Chr2:22917060-22918223	OK	1258.37	3022.09	1.264	5e-05	0.0003055	yes
OsKitaake07g009000	Chr7:756180-757971	OK	0.792061	1.89993	1.26226	0.0056	0.0192904	yes	LOC_Os07g02140	flavin-containing monooxygenase family protein, putative, expressed
OsKitaake08g231400	Chr8:27677483-27678344	OK	1.2798	3.06971	1.26218	0.00035	0.00176851	yes
OsKitaake10g164900	Chr10:21205157-21206499	OK	1.65982	3.98066	1.26198	0.0096	0.0301949	yes
OsKitaake09g014800	Chr9:2673838-2676280	OK	1.91594	4.59285	1.26134	0.00135	0.00570551	yes	LOC_Os09g04995	expressed protein
OsKitaake07g202000	Chr7:23254728-23257468	OK	3.27569	7.85039	1.26097	5e-05	0.0003055	yes	LOC_Os07g38800	lectin-like receptor kinase, putative, expressed
OsKitaake12g124100	Chr12:16271781-16278078	OK	12.3859	29.6712	1.26036	5e-05	0.0003055	yes	LOC_Os12g28100	NBS-LRR disease resistance protein, putative, expressed
OsKitaake04g220300	Chr4:29114929-29120961	OK	29.9032	71.6155	1.25997	5e-05	0.0003055	yes	LOC_Os04g46940	copper-transporting ATPase 3, putative, expressed
OsKitaake07g167400	Chr7:20330191-20334083	OK	17.6724	42.31	1.2595	5e-05	0.0003055	yes	LOC_Os07g34110	integral membrane protein DUF6 containing protein, expressed
OsKitaake09g153300	Chr9:19114289-19118993	OK	1.00357	2.40209	1.25916	5e-05	0.0003055	yes	LOC_Os09g32410	OsFBX333 - F-box domain containing protein, expressed
OsKitaake05g159900	Chr5:20079945-20085062	OK	0.907588	2.17217	1.25903	5e-05	0.0003055	yes	LOC_Os05g33920	pentatricopeptide, putative, expressed
OsKitaake05g057800	Chr5:5182269-5183189	OK	2.49658	5.97397	1.25874	0.00035	0.00176851	yes
OsKitaake07g278400	Chr7:29134330-29136315	OK	1.30404	3.11582	1.25662	0.0001	0.000580162	yes	LOC_Os07g48680	zinc finger, C3HC4 type domain containing protein, expressed
OsKitaake04g276400	Chr4:33539927-33540806	OK	1.92375	4.59118	1.25494	0.00115	0.00497269	yes	LOC_Os04g54220	expressed protein
OsKitaake08g036700	Chr8:3273997-3274763	OK	27.3342	65.2317	1.25487	5e-05	0.0003055	yes	LOC_Os08g05960	expressed protein
OsKitaake10g174700	Chr10:21770284-21771827	OK	60.1357	143.425	1.254	5e-05	0.0003055	yes	LOC_Os10g39300	aspartic proteinase nepenthesin, putative, expressed
OsKitaake09g119100	Chr9:16412792-16415831	OK	26.8809	64.1016	1.25378	5e-05	0.0003055	yes	LOC_Os09g27500	cytochrome P450, putative, expressed
OsKitaake06g189200	Chr6:21322889-21331663	OK	10.5841	25.2381	1.2537	5e-05	0.0003055	yes	LOC_Os06g36920	cytochrome P450, putative, expressed
OsKitaake09g104300	Chr9:15055704-15062706	OK	1.97343	4.70526	1.25357	5e-05	0.0003055	yes	LOC_Os06g05340	AP2 domain containing protein, expressed
OsKitaake06g033200	Chr6:2494362-2495095	OK	22.4002	53.3774	1.25272	5e-05	0.0003055	yes	LOC_Os06g05420	expressed protein
OsKitaake11g089100	Chr11:8073454-8079526	OK	22.485	53.5604	1.2522	5e-05	0.0003055	yes	LOC_Os11g14050	leucine-rich repeat family protein, putative, expressed
OsKitaake11g177500	Chr11:22390467-22398679	OK	1.97926	4.71394	1.25198	5e-05	0.0003055	yes	LOC_Os11g37210	MTN26L5 - MtN26 family protein precursor, expressed
OsKitaake11g229100	Chr11:27941623-27947920	OK	0.69066	1.64143	1.24891	5e-05	0.0003055	yes	LOC_Os11g44960	NBS-LRR disease resistance protein, putative, expressed
OsKitaake11g048400	Chr11:3497178-3501598	OK	2.43489	5.78165	1.24762	5e-05	0.0003055	yes	LOC_Os11g07060	receptor protein kinase CLAVATA1 precursor, putative, expressed
OsKitaake05g036800	Chr5:3089797-3091349	OK	14.9542	35.4999	1.24727	5e-05	0.0003055	yes	LOC_Os05g05680	1-aminocyclopropane-1-carboxylate oxidase, putative, expressed
OsKitaake01g286466	Chr1:29337295-29340801	OK	0.925517	2.19563	1.24631	5e-05	0.0003055	yes	LOC_Os01g49614	Protein kinase domain containing protein, expressed
OsKitaake09g115800	Chr9:16124498-16127654	OK	3.40065	8.0666	1.24615	5e-05	0.0003055	yes	LOC_Os09g27010	tyrosine protein kinase domain containing protein, putative, expressed
OsKitaake05g166900	Chr5:20858120-20858993	OK	13.831	32.7991	1.24575	5e-05	0.0003055	yes	LOC_Os05g35050	ctr copper transporter family protein, putative, expressed
OsKitaake04g066400	Chr4:13852051-13853339	OK	2.01959	4.7857	1.24467	5e-05	0.0003055	yes	LOC_Os04g22720	expressed protein
OsKitaake08g165300	Chr8:21870743-21872523	OK	2.85354	6.75944	1.24415	5e-05	0.0003055	yes	LOC_Os08g34010	ZF-HD protein dimerisation region containing protein, expressed
OsKitaake05g022200	Chr5:1954209-1954998	OK	4.29709	10.1766	1.24382	5e-05	0.0003055	yes	LOC_Os05g03870	expressed protein
OsKitaake03g202000	Chr3:15773075-15777467	OK	0.840894	1.99106	1.24354	0.00075	0.00344177	yes	LOC_Os03g27190	ICE-like protease p20 domain containing protein, putative, expressed
OsKitaake08g057800	Chr8:5323311-5324508	OK	49.9912	118.35	1.24331	5e-05	0.0003055	yes	LOC_Os08g09060	Cupin domain containing protein, expressed
OsKitaake08g105200	Chr8:12024170-12037133	OK	4.98457	11.7976	1.24296	5e-05	0.0003055	yes	LOC_Os08g19694	NB-ARC domain containing protein, expressed
OsKitaake07g205700	Chr7:23483042-23485700	OK	43.1589	102.133	1.24272	5e-05	0.0003055	yes	LOC_Os07g39270	polyprenyl synthetase, putative, expressed
OsKitaake03g246100	Chr3:22749770-22752722	OK	6.02881	14.2667	1.24271	5e-05	0.0003055	yes	LOC_Os03g39690	cytochrome P450, putative, expressed
OsKitaake08g246500	Chr8:28714189-28719352	OK	50.2731	118.914	1.24207	5e-05	0.0003055	yes	LOC_Os08g44220	GLTP domain containing protein, putative, expressed
OsKitaake08g057700	Chr8:5317438-5318553	OK	26.4056	62.4435	1.24171	5e-05	0.0003055	yes	LOC_Os08g09040	Cupin domain containing protein, expressed
OsKitaake06g214300	Chr6:24159471-24166902	OK	5.33469	12.601	1.24007	5e-05	0.0003055	yes	LOC_Os06g41100	transcription factor, putative, expressed
OsKitaake12g120000	Chr12:15462779-15463399	OK	19.0143	44.9012	1.23967	5e-05	0.0003055	yes	LOC_Os12g26960	THION34 - Plant thionin family protein precursor, expressed
OsKitaake07g210100	Chr7:23844891-23848136	OK	6.0002	14.167	1.23946	5e-05	0.0003055	yes	LOC_Os07g39820	SHR, putative, expressed
OsKitaake11g079300	Chr11:6677990-6680541	OK	2.97859	7.03249	1.23941	5e-05	0.0003055	yes	LOC_Os11g11780	cysteine-rich receptor-like protein kinase 21 precursor, putative, expressed
OsKitaake04g094400	Chr4:18809133-18813197	OK	2.03682	4.80892	1.23939	5e-05	0.0003055	yes	LOC_Os04g30010	OsWAK45 - OsWAK receptor-like protein kinase, expressed
OsKitaake03g417400	Chr3:37236320-37246097	OK	7.64751	18.0511	1.23902	5e-05	0.0003055	yes
OsKitaake01g039000	Chr1:3080901-3082593	OK	173.3	408.348	1.23653	5e-05	0.0003055	yes	LOC_Os01g06310	glycine-rich cell wall structural protein precursor, putative, expressed
OsKitaake03g378800	Chr3:34774407-34775397	OK	41.6686	98.168	1.23629	5e-05	0.0003055	yes	LOC_Os03g58764	OsFBDUF18 - F-box and DUF domain containing protein, expressed
OsKitaake01g158600	Chr1:13633571-13635287	OK	6.8605	16.1606	1.23609	5e-05	0.0003055	yes	LOC_Os01g23850	transposon protein, putative, CACTA, En/Spm sub-class, expressed
OsKitaake09g187400	Chr9:21458361-21460720	OK	1.30608	3.07483	1.23526	0.00115	0.00497269	yes	LOC_Os09g37540	uncharacterized protein PA4923, putative, expressed
OsKitaake05g265000	Chr5:28441519-28445355	OK	2.57932	6.06857	1.23437	5e-05	0.0003055	yes	LOC_Os05g49100	WRKY49, expressed
OsKitaake03g269200	Chr3:25490392-25495222	OK	1.17697	2.76861	1.23409	5e-05	0.0003055	yes	LOC_Os03g44140	OsWAK26 - OsWAK receptor-like protein kinase, expressed
OsKitaake01g280700	Chr1:28893586-28905362	OK	76.25	179.152	1.23238	5e-05	0.0003055	yes	LOC_Os01g48960	glutamate synthase, chloroplast precursor, putative, expressed
OsKitaake12g208900	Chr12:25466372-25468028	OK	1.74481	4.0985	1.23203	5e-05	0.0003055	yes	LOC_Os12g41780	glycosyl transferase family 17 protein, putative, expressed
OsKitaake10g091800	Chr10:14586620-14592239	OK	8.84781	20.7814	1.2319	5e-05	0.0003055	yes	LOC_Os10g26720	exonuclease, putative, expressed
OsKitaake01g195600	Chr1:19624513-19648548	OK	8.72309	20.4852	1.23167	5e-05	0.0003055	yes	LOC_Os01g34890	GLUCAN SYNTHASE-LIKE protein, putative, expressed
OsKitaake11g084300	Chr11:7466303-7471709	OK	18.8698	44.3045	1.23138	5e-05	0.0003055	yes	LOC_Os11g12740	peptide transporter PTR2, putative, expressed
OsKitaake12g173600	Chr12:22096137-22097413	OK	1398.28	3282.91	1.23132	5e-05	0.0003055	yes	LOC_Os12g36830	pathogenesis-related Bet v I family protein, putative, expressed
OsKitaake11g058900	Chr11:4405361-4407392	OK	0.604448	1.41898	1.23116	0.0129	0.0384958	yes	LOC_Os11g08340	OsGH3.12 - Probable indole-3-acetic acid-amido synthetase, expressed
OsKitaake07g281500	Chr7:29305954-29307741	OK	24.0905	56.5344	1.23067	5e-05	0.0003055	yes	LOC_Os07g48980	nicotianamine synthase, putative, expressed
OsKitaake08g150500	Chr8:20352731-20354220	OK	3.34039	7.83803	1.23047	5e-05	0.0003055	yes	LOC_Os08g31850	expressed protein
OsKitaake01g350800	Chr1:34064398-34068926	OK	1.38337	3.24379	1.22949	5e-05	0.0003055	yes	LOC_Os01g57510	receptor protein kinase, putative, expressed
OsKitaake02g125000	Chr2:10573960-10574959	OK	0.518553	1.21583	1.22938	0.01395	0.0410986	yes	LOC_Os02g18070	NB-ARC domain containing protein, expressed
OsKitaake06g199500	Chr6:22611109-22614878	OK	0.625345	1.46591	1.22907	5e-05	0.0003055	yes	LOC_Os06g38780	receptor-like protein kinase 2 precursor, putative, expressed
OsKitaake08g181500	Chr8:23591092-23592521	OK	1.89598	4.44061	1.22782	0.0006	0.00283451	yes	LOC_Os08g36440	HVA22, putative, expressed
OsKitaake05g279900	Chr5:29448141-29450563	OK	1.15058	2.69431	1.22755	0.001	0.00440742	yes	LOC_Os05g50820	expressed protein
OsKitaake07g221300	Chr7:24811548-24818351	OK	1.49343	3.49692	1.22745	0.0002	0.00108424	yes	LOC_Os07g41310	COBRA, putative, expressed
OsKitaake12g132200	Chr12:17974771-17979006	OK	0.75953	1.77807	1.22714	5e-05	0.0003055	yes	LOC_Os12g30520	pumilio-family RNA binding repeat containing protein, expressed
OsKitaake04g045600	Chr4:8845848-8847086	OK	0.710107	1.66141	1.2263	0.0141	0.0414893	yes
OsKitaake02g194200	Chr2:19903120-19908661	OK	0.446577	1.04463	1.22601	0.0001	0.000580162	yes	LOC_Os02g32860	poly synthetase 3, putative, expressed
OsKitaake09g127700	Chr9:17135057-17136464	OK	3.14477	7.34658	1.22412	5e-05	0.0003055	yes	LOC_Os09g28600	expressed protein
OsKitaake06g199300	Chr6:22607022-22608850	OK	17.1015	39.9409	1.22375	5e-05	0.0003055	yes	LOC_Os06g38764	expressed protein
OsKitaake04g298500	Chr4:35332845-35335522	OK	47.1627	110.02	1.22204	5e-05	0.0003055	yes	LOC_Os09g08072	glycosyl hydrolases, putative, expressed
OsKitaake01g479800	Chr1:43356229-43357063	OK	10.695	24.948	1.22199	5e-05	0.0003055	yes	LOC_Os01g72900	abscisic stress-ripening, putative, expressed
OsKitaake10g075600	Chr10:12488833-12493398	OK	2.4942	5.8141	1.22098	5e-05	0.0003055	yes	LOC_Os10g21560	no apical meristem protein, putative, expressed
OsKitaake03g286600	Chr3:27716764-27725462	OK	8.56474	19.9431	1.21941	5e-05	0.0003055	yes	LOC_Os12g43720	early-responsive to dehydration protein-related, putative, expressed
OsKitaake02g193800	Chr2:19852367-19856776	OK	10.0443	23.3463	1.21682	5e-05	0.0003055	yes	LOC_Os02g32770	cytochrome P450, putative, expressed
OsKitaake07g059100	Chr7:4816452-4818523	OK	28.734	66.7857	1.21678	5e-05	0.0003055	yes	LOC_Os07g09310	thioredoxin, putative, expressed
OsKitaake07g142100	Chr7:17480642-17483863	OK	1.29173	3.00046	1.21588	5e-05	0.0003055	yes	LOC_Os04g48200	cytochrome P450, putative, expressed
OsKitaake02g082700	Chr2:6048838-6050458	OK	5.67317	13.1738	1.21545	5e-05	0.0003055	yes	LOC_Os02g11130	cytokinin-O-glucosyltransferase 3, putative, expressed
OsKitaake08g056900	Chr8:5249671-5250711	OK	0.653957	1.51649	1.21347	0.01655	0.0472245	yes	LOC_Os08g08920	Cupin domain containing protein, expressed
OsKitaake03g074900	Chr3:5284681-5287754	OK	1.45908	3.38023	1.21206	5e-05	0.0003055	yes	LOC_Os03g10100	transporter family protein, putative, expressed
OsKitaake08g121600	Chr8:15740213-15747333	OK	5.91635	13.6908	1.21043	5e-05	0.0003055	yes	LOC_Os08g25430	cysteine-rich receptor-like protein kinase 35 precursor, putative, expressed
OsKitaake01g224000	Chr1:23412164-23416004	OK	1.5034	3.4753	1.20891	5e-05	0.0003055	yes	LOC_Os01g40480	anthranilate phosphoribosyltransferase, putative, expressed
OsKitaake10g137600	Chr10:19122608-19125428	OK	8.09148	18.6983	1.20843	5e-05	0.0003055	yes	LOC_Os10g34440	expressed protein
OsKitaake01g383801	Chr1:36154408-36155187	OK	1.55238	3.58161	1.20612	0.0111	0.0340752	yes	LOC_Os05g39860	expressed protein
OsKitaake05g245000	Chr5:27162078-27163887	OK	0.913001	2.10445	1.20475	0.00305	0.0114796	yes	LOC_Os01g51050	jacalin-like lectin domain containing protein, expressed
OsKitaake04g035300	Chr4:6972452-6973299	OK	39.2232	90.3534	1.20387	5e-05	0.0003055	yes	LOC_Os04g11400	expressed protein
OsKitaake02g012800	Chr2:906519-910770	OK	6.32333	14.5583	1.20308	5e-05	0.0003055	yes	LOC_Os02g02490	phytosulfokine receptor precursor, putative, expressed
OsKitaake01g062200	Chr1:4632586-4636773	OK	19.5884	45.0958	1.20299	5e-05	0.0003055	yes	LOC_Os01g09030	2-aminoethanethiol dioxygenase, putative, expressed
OsKitaake07g171200	Chr7:20788510-20790279	OK	14.994	34.5113	1.20269	5e-05	0.0003055	yes	LOC_Os07g34850	aspartic proteinase nepenthesin, putative, expressed
OsKitaake03g307000	Chr3:29403122-29408683	OK	1.27749	2.93984	1.20243	5e-05	0.0003055	yes	LOC_Os03g49730	zinc finger protein, putative, expressed
OsKitaake08g054000	Chr8:4729000-4734963	OK	2.13255	4.90739	1.20238	0.0003	0.00154344	yes	LOC_Os08g08160	expressed protein
OsKitaake04g265700	Chr4:32862085-32866955	OK	10.7217	24.6475	1.20091	5e-05	0.0003055	yes	LOC_Os11g29520	NBS-LRR disease resistance protein, putative, expressed
OsKitaake07g282300	Chr7:29365583-29368003	OK	3.73521	8.58584	1.20077	5e-05	0.0003055	yes	LOC_Os07g49080	COBRA-like protein 7 precursor, putative, expressed
OsKitaake05g278300	Chr5:29308507-29311003	OK	0.537231	1.2338	1.19949	0.0067	0.0224605	yes	LOC_Os05g50610	WRKY8, expressed
OsKitaake02g239100	Chr2:24212532-24218978	OK	2.61402	5.99582	1.19769	5e-05	0.0003055	yes	LOC_Os02g39290	TRAF-type zinc finger family protein, expressed
OsKitaake03g273800	Chr3:25961075-25965884	OK	5.89077	13.5106	1.19756	5e-05	0.0003055	yes	LOC_Os03g44810	expressed protein
OsKitaake04g084200	Chr4:17195847-17199107	OK	2.21643	5.08289	1.19741	5e-05	0.0003055	yes	LOC_Os02g27810	MazG nucleotide pyrophosphohydrolase domain containing protein, expressed
OsKitaake07g226700	Chr7:25164253-25165892	OK	0.698552	1.60155	1.19703	0.00125	0.00534701	yes	LOC_Os07g42130	expressed protein
OsKitaake04g276100	Chr4:33524030-33527570	OK	18.4736	42.3411	1.1966	5e-05	0.0003055	yes	LOC_Os04g54190	cysteine-rich receptor-like protein kinase 8 precursor, putative, expressed
OsKitaake02g085600	Chr2:6313885-6315109	OK	5.14688	11.7936	1.19624	5e-05	0.0003055	yes	LOC_Os02g11990	expressed protein
OsKitaake05g021000	Chr5:1877049-1881933	OK	1.10862	2.53918	1.1956	0.00055	0.00263009	yes	LOC_Os05g03740	transcription factor TF2, putative, expressed
OsKitaake09g116000	Chr9:16146361-16150383	OK	0.709079	1.62315	1.19477	0.00015	0.000837468	yes	LOC_Os09g27040	GEX1, putative, expressed
OsKitaake11g110100	Chr11:11754236-11756620	OK	1.38718	3.1748	1.19451	0.00065	0.00303141	yes	LOC_Os11g19840	O-methyltransferase, putative, expressed
OsKitaake01g002600	Chr1:191927-194634	OK	1.8259	4.17857	1.1944	5e-05	0.0003055	yes	LOC_Os01g01360	peptide transporter PTR2, putative, expressed
OsKitaake03g253500	Chr3:23597948-23605292	OK	2.0576	4.70589	1.1935	5e-05	0.0003055	yes	LOC_Os03g41229	expressed protein
OsKitaake03g276300	Chr3:26463691-26468322	OK	1.04161	2.38159	1.19312	0.0005	0.00241843	yes	LOC_Os03g45270	CS domain containing protein, putative, expressed
OsKitaake11g132100	Chr11:16679254-16698223	OK	15.4743	35.3789	1.19301	5e-05	0.0003055	yes	LOC_Os11g28530	terpene synthase, putative, expressed
OsKitaake01g246200	Chr1:25400444-25405685	OK	1.04182	2.38144	1.19272	0.0019	0.00765664	yes	LOC_Os01g43320	transmembrane amino acid transporter protein, putative, expressed
OsKitaake09g092500	Chr9:13719233-13720895	OK	3.81142	8.7103	1.1924	5e-05	0.0003055	yes	LOC_Os09g23620	MYB family transcription factor, putative, expressed
OsKitaake01g477700	Chr1:43243086-43248817	OK	0.564587	1.29025	1.19238	5e-05	0.0003055	yes	LOC_Os01g72680	disease resistance protein RPS2, putative, expressed
OsKitaake08g223700	Chr8:27229745-27231351	OK	1.28512	2.93472	1.19131	0.0015	0.00623646	yes	LOC_Os08g41750	OsFBX303 - F-box domain containing protein, expressed
OsKitaake04g275800	Chr4:33499499-33503706	OK	5.51995	12.5859	1.18908	5e-05	0.0003055	yes	LOC_Os04g54140	receptor-like kinase, putative, expressed
OsKitaake06g015500	Chr6:1396460-1397717	OK	95.309	217.284	1.1889	5e-05	0.0003055	yes	LOC_Os06g03520	DUF581 domain containing protein, expressed
OsKitaake05g085800	Chr5:9151050-9153260	OK	20.7545	47.2925	1.18819	5e-05	0.0003055	yes	LOC_Os05g15530	aminotransferase domain containing protein, putative, expressed
OsKitaake01g087800	Chr1:6981593-6985702	OK	2.2021	5.01352	1.18694	5e-05	0.0003055	yes	LOC_Os01g12490	flavin monooxygenase, putative, expressed
OsKitaake05g196900	Chr5:24374499-24376990	OK	17.8357	40.5849	1.18618	5e-05	0.0003055	yes	LOC_Os05g41420	auxin-induced protein 5NG4, putative, expressed
OsKitaake01g458700	Chr1:41892662-41893966	OK	2.06027	4.68688	1.1858	0.0019	0.00765664	yes	LOC_Os01g70525	tropinone reductase, putative, expressed
OsKitaake05g035300	Chr5:3009641-3011041	OK	1.50036	3.40574	1.18266	0.0043	0.0154356	yes	LOC_Os05g05510	expressed protein
OsKitaake11g113600	Chr11:12579374-12581198	OK	25.5186	57.9187	1.18248	5e-05	0.0003055	yes	LOC_Os11g21804	expressed protein
OsKitaake07g114400	Chr7:12907406-12911069	OK	13.4785	30.5701	1.18146	5e-05	0.0003055	yes	LOC_Os07g23340	male sterility protein, putative, expressed
OsKitaake05g279100	Chr5:29374922-29376444	OK	5.64286	12.7884	1.18034	5e-05	0.0003055	yes	LOC_Os05g50730	expressed protein
OsKitaake01g435500	Chr1:40129153-40132848	OK	9.59235	21.7312	1.17981	5e-05	0.0003055	yes	LOC_Os01g67340	STRUBBELIG-RECEPTOR FAMILY 8 precursor, putative, expressed
OsKitaake06g287100	Chr6:30483175-30487065	OK	3.43439	7.7768	1.17912	5e-05	0.0003055	yes	LOC_Os06g50600	bZIP transcription factor domain containing protein, expressed
OsKitaake07g266400	Chr7:28213011-28216140	OK	1.81962	4.11522	1.17733	0.0001	0.000580162	yes	LOC_Os07g47230	TKL_IRAK_DUF26-lh.10 - DUF26 kinases have homology to DUF26 containing loci, expressed
OsKitaake12g219900	Chr12:26500768-26501945	OK	126.881	286.944	1.17729	5e-05	0.0003055	yes	LOC_Os12g43430	thaumatin, putative, expressed
OsKitaake05g017800	Chr5:1426672-1428015	OK	5.72643	12.924	1.17435	5e-05	0.0003055	yes	LOC_Os05g03160	DUF260 domain containing protein, putative, expressed
OsKitaake11g136800	Chr11:17480893-17482873	OK	18.314	41.3035	1.17332	5e-05	0.0003055	yes	LOC_Os11g29710	OsFBO4 - F-box and other domain containing protein, expressed
OsKitaake03g025300	Chr3:1758059-1761968	OK	20.4804	46.1826	1.17311	5e-05	0.0003055	yes	LOC_Os03g03730	regulatory protein, putative, expressed
OsKitaake09g115300	Chr9:16089900-16092648	OK	94.2574	212.504	1.17281	5e-05	0.0003055	yes	LOC_Os09g26960	cytochrome P450, putative, expressed
OsKitaake01g176800	Chr1:16523347-16524435	OK	5.76559	12.9848	1.17129	5e-05	0.0003055	yes	LOC_Os01g28980	proton-dependent oligopeptide transport, putative, expressed
OsKitaake07g265600	Chr7:28168892-28172259	OK	0.558817	1.25686	1.16938	0.00605	0.0205637	yes	LOC_Os07g47140	CCT/B-box zinc finger protein, putative, expressed
OsKitaake04g244600	Chr4:31293066-31294682	OK	3.84013	8.63202	1.16854	5e-05	0.0003055	yes	LOC_Os04g50680	MYB family transcription factor, putative, expressed
OsKitaake03g212800	Chr3:17151103-17156132	OK	15.1719	34.0975	1.16827	5e-05	0.0003055	yes	LOC_Os03g29410	tyrosine protein kinase domain containing protein, putative, expressed
OsKitaake03g358900	Chr3:33514282-33516766	OK	3.76756	8.46722	1.16826	5e-05	0.0003055	yes	LOC_Os03g56580	no apical meristem protein, putative, expressed
OsKitaake12g066400	Chr12:5243490-5253631	OK	1.4584	3.27445	1.16687	5e-05	0.0003055	yes	LOC_Os12g09739	pollen signalling protein with adenylyl cyclase activity, putative, expressed
OsKitaake03g266900	Chr3:25235575-25241145	OK	1.00933	2.26553	1.16645	0.0001	0.000580162	yes	LOC_Os03g43810	helix-loop-helix DNA-binding domain containing protein, expressed
OsKitaake04g035200	Chr4:6965941-6967529	OK	65.0625	145.982	1.16589	5e-05	0.0003055	yes	LOC_Os04g11390	expressed protein
OsKitaake08g141200	Chr8:19116725-19119970	OK	8.38631	18.8131	1.16563	5e-05	0.0003055	yes
OsKitaake05g231600	Chr5:26165249-26166111	OK	3.49162	7.82829	1.1648	0.0009	0.00403199	yes
OsKitaake11g182800	Chr11:23022327-23037528	OK	18.3466	41.0867	1.16316	5e-05	0.0003055	yes	LOC_Os11g45750	WRKY125, expressed
OsKitaake06g273900	Chr6:29516120-29523818	OK	1.77007	3.95413	1.15956	5e-05	0.0003055	yes	LOC_Os06g49130	TAZ zinc finger family protein, expressed
OsKitaake03g305300	Chr3:29288833-29290759	OK	17.3926	38.8514	1.15949	5e-05	0.0003055	yes	LOC_Os03g49524	anthocyanidin 3-O-glucosyltransferase, putative, expressed
OsKitaake11g161300	Chr11:20611915-20617166	OK	0.642565	1.43526	1.1594	0.0001	0.000580162	yes	LOC_Os11g34690	expressed protein
OsKitaake03g042801	Chr3:3044071-3044925	OK	1.85608	4.1428	1.15835	0.0032	0.0119624	yes
OsKitaake04g156000	Chr4:24242598-24251410	OK	1.98016	4.41148	1.15565	5e-05	0.0003055	yes	LOC_Os02g36924	OsMADS27 - MADS-box family gene with MIKCc type-box, expressed
OsKitaake11g103200	Chr11:10115586-10131317	OK	0.689408	1.53365	1.15354	5e-05	0.0003055	yes	LOC_Os11g17600	roothairless 1, putative, expressed
OsKitaake06g054500	Chr6:3914348-3916743	OK	4.11141	9.14535	1.1534	5e-05	0.0003055	yes	LOC_Os06g07932	flavonol synthase/flavanone 3-hydroxylase, putative, expressed
OsKitaake07g017400	Chr7:1231229-1233868	OK	2.30651	5.12904	1.15298	5e-05	0.0003055	yes	LOC_Os07g03030	expressed protein
OsKitaake12g211300	Chr12:25655548-25658567	OK	1.1317	2.51619	1.15275	5e-05	0.0003055	yes	LOC_Os12g42040	OsWAK126 - OsWAK receptor-like protein kinase, expressed
OsKitaake02g086500	Chr2:6360661-6362199	OK	5.3389	11.8688	1.15256	5e-05	0.0003055	yes	LOC_Os02g12070	expressed protein
OsKitaake11g134100	Chr11:17187711-17189989	OK	8.15554	18.1236	1.15202	5e-05	0.0003055	yes	LOC_Os11g29210	resistance-gene-interacting protein, putative, expressed
OsKitaake08g143601	Chr8:19555730-19561993	OK	18.5899	41.3072	1.15188	5e-05	0.0003055	yes	LOC_Os08g30740	ABC transporter, ATP-binding protein, putative, expressed
OsKitaake06g122100	Chr6:10956371-10957002	OK	2.8738	6.38073	1.15076	0.0049	0.0172129	yes
OsKitaake07g081700	Chr7:7202331-7208992	OK	1.65717	3.67935	1.15073	5e-05	0.0003055	yes	LOC_Os07g12810	expressed protein
OsKitaake01g125400	Chr1:9892263-9896829	OK	6.76309	15.0157	1.15072	5e-05	0.0003055	yes	LOC_Os01g17000	expressed protein
OsKitaake05g206500	Chr5:23629458-23630577	OK	1.13089	2.50676	1.14837	0.0105	0.0325166	yes	LOC_Os05g40020	RING-H2 finger protein, putative, expressed
OsKitaake01g219500	Chr1:23035779-23042372	OK	26.4424	58.6003	1.14805	5e-05	0.0003055	yes	LOC_Os01g39890	transposon protein, putative, unclassified, expressed
OsKitaake11g116200	Chr11:13712246-13712873	OK	4.15588	9.20818	1.14776	0.01575	0.0453269	yes	LOC_Os11g24140	plastocyanin-like domain containing protein, putative, expressed
OsKitaake11g167600	Chr11:21082431-21085816	OK	4.0923	9.06554	1.14748	5e-05	0.0003055	yes	LOC_Os11g35450	leucine-rich repeat receptor protein kinase EXS precursor, putative, expressed
OsKitaake04g172100	Chr4:25313564-25316883	OK	5.4724	12.1172	1.14681	5e-05	0.0003055	yes	LOC_Os04g40510	glycosyl hydrolase family 5 protein, putative, expressed
OsKitaake02g080700	Chr2:5845244-5848225	OK	17.3411	38.3955	1.14674	5e-05	0.0003055	yes	LOC_Os02g10850	OsFBK3 - F-box domain and kelch repeat containing protein, expressed
OsKitaake04g209700	Chr4:12718275-12719595	OK	212.3	470.019	1.14662	5e-05	0.0003055	yes	LOC_Os04g45520	integral membrane protein, putative, expressed
OsKitaake07g266700	Chr7:28224586-28229571	OK	1.69448	3.75057	1.14627	5e-05	0.0003055	yes	LOC_Os07g47250	lipase precursor, putative, expressed
OsKitaake03g129700	Chr3:9548667-9549955	OK	173.304	383.5	1.14592	5e-05	0.0003055	yes	LOC_Os03g16950	cysteine-rich repeat secretory protein 55 precursor, putative, expressed
OsKitaake05g091600	Chr5:10642948-10645519	OK	4.23192	9.35895	1.14503	0.00025	0.00131806	yes	LOC_Os05g18670	C4-dicarboxylate transporter/malic acid transport protein domain containing protein, expressed
OsKitaake08g252300	Chr8:29070611-29073263	OK	23.0609	50.972	1.14426	5e-05	0.0003055	yes	LOC_Os08g44910	DNA binding protein, putative, expressed
OsKitaake05g175600	Chr5:21586534-21587873	OK	25.1741	55.6157	1.14355	5e-05	0.0003055	yes	LOC_Os05g36310	zinc finger, C3HC4 type domain containing protein, expressed
OsKitaake04g073300	Chr4:15276405-15279738	OK	1.91763	4.23559	1.14324	5e-05	0.0003055	yes	LOC_Os04g24710	ubiquitin carboxyl-terminal hydrolase, family 1, putative, expressed
OsKitaake08g118200	Chr8:15115464-15124878	OK	2.21778	4.89624	1.14256	5e-05	0.0003055	yes	LOC_Os08g24770	protein kinase, putative, expressed
OsKitaake12g045700	Chr12:3172714-3184566	OK	1.13905	2.51382	1.14205	5e-05	0.0003055	yes	LOC_Os12g06440	expressed protein
OsKitaake04g304200	Chr4:35628714-35632213	OK	19.0659	42.0691	1.14177	5e-05	0.0003055	yes	LOC_Os04g57550	amine oxidase, flavin-containing, domain containing protein, expressed
OsKitaake07g022600	Chr7:1643207-1644817	OK	1.5411	3.39561	1.1397	0.0026	0.0100354	yes	LOC_Os07g03849	expressed protein
OsKitaake01g208100	Chr1:21593697-21596116	OK	10.4074	22.9232	1.1392	5e-05	0.0003055	yes	LOC_Os01g37630	esterase, putative, expressed
OsKitaake02g397000	Chr2:37002384-37005943	OK	1.33725	2.94175	1.1374	5e-05	0.0003055	yes	LOC_Os02g58530	transporter family protein, putative, expressed
OsKitaake02g349100	Chr2:33753048-33757149	OK	1.05136	2.30963	1.13541	0.00515	0.0179386	yes	LOC_Os02g53180	1-aminocyclopropane-1-carboxylate oxidase protein, putative, expressed
OsKitaake10g157000	Chr10:20503894-20510679	OK	47.2902	103.772	1.13381	5e-05	0.0003055	yes	LOC_Os10g36848	cytochrome P450, putative, expressed
OsKitaake10g082300	Chr10:13623905-13625317	OK	123.223	270.381	1.13372	5e-05	0.0003055	yes	LOC_Os10g25170	AP2 domain containing protein, expressed
OsKitaake06g190006	Chr6:21490800-21496110	OK	6.19543	13.5909	1.13336	5e-05	0.0003055	yes	LOC_Os06g37080	L-ascorbate oxidase precursor, putative, expressed
OsKitaake10g103800	Chr10:15893051-15895713	OK	1.89493	4.15503	1.13271	5e-05	0.0003055	yes	LOC_Os10g29180	MBTB47 - Bric-a-Brac, Tramtrack, Broad Complex BTB domain with Meprin and TRAF Homology MATH domain, expressed
OsKitaake11g019200	Chr11:1457831-1459307	OK	5.02626	11.0095	1.13119	5e-05	0.0003055	yes	LOC_Os11g03820	D-mannose binding lectin family protein, expressed
OsKitaake10g096900	Chr10:15233803-15235098	OK	132.747	290.69	1.1308	5e-05	0.0003055	yes	LOC_Os10g28080	glycosyl hydrolase, putative, expressed
OsKitaake06g060300	Chr6:4378270-4381717	OK	10.7159	23.4622	1.13059	5e-05	0.0003055	yes	LOC_Os06g08690	leucine-rich repeat receptor protein kinase EXS precursor, putative, expressed
OsKitaake04g030400	Chr4:6086843-6088316	OK	33.657	73.6622	1.13002	5e-05	0.0003055	yes	LOC_Os04g10000	sex determination protein tasselseed-2, putative, expressed
OsKitaake01g472600	Chr1:42914454-42917535	OK	34.9902	76.5059	1.12862	5e-05	0.0003055	yes	LOC_Os01g72120	glutathione S-transferase, putative, expressed
OsKitaake08g239400	Chr8:28349115-28350901	OK	1.67612	3.66321	1.12798	0.0004	0.00198798	yes	LOC_Os08g43430	CXE carboxylesterase, putative, expressed
OsKitaake03g125500	Chr3:9178548-9179143	OK	4.63531	10.1134	1.12553	0.0009	0.00403199	yes	LOC_Os03g16410	expressed protein
OsKitaake06g212000	Chr6:23946678-23952301	OK	8.75451	19.0966	1.12522	5e-05	0.0003055	yes	LOC_Os06g40818	aspartic proteinase, putative, expressed
OsKitaake10g114700	Chr10:16797191-16800341	OK	36.6903	80.023	1.12502	5e-05	0.0003055	yes	LOC_Os10g30790	inorganic phosphate transporter, putative, expressed
OsKitaake02g361600	Chr2:34699333-34706278	OK	6.34493	13.8198	1.12306	5e-05	0.0003055	yes	LOC_Os02g54640	glutamate receptor, putative, expressed
OsKitaake11g080400	Chr11:7019430-7034670	OK	1.0633	2.3158	1.12296	5e-05	0.0003055	yes	LOC_Os11g11550	NBS-LRR disease resistance protein, putative, expressed
OsKitaake11g223600	Chr11:27422673-27437610	OK	3.66362	7.97821	1.1228	5e-05	0.0003055	yes	LOC_Os11g44170	calmodulin binding protein, putative, expressed
OsKitaake01g068700	Chr1:5284739-5294936	OK	13.8885	30.2252	1.12185	5e-05	0.0003055	yes	LOC_Os01g09990	helix-loop-helix DNA-binding domain containing protein, expressed
OsKitaake01g135900	Chr1:11056920-11059065	OK	33.6483	73.2257	1.12182	5e-05	0.0003055	yes	LOC_Os01g19260	ATPase, putative, expressed
OsKitaake04g010700	Chr4:1531167-1532155	OK	2.7395	5.95977	1.12134	0.00035	0.00176851	yes	LOC_Os04g03520	expressed protein
OsKitaake11g226050	Chr11:27689125-27689714	OK	21.4761	46.72	1.12131	5e-05	0.0003055	yes
OsKitaake02g106600	Chr2:8380904-8398600	OK	8.54933	18.5957	1.12109	5e-05	0.0003055	yes	LOC_Os02g14900	1,3-beta-glucan synthase component domain containing protein, expressed
OsKitaake12g129800	Chr12:17633479-17635751	OK	3.22589	7.0152	1.12079	5e-05	0.0003055	yes	LOC_Os12g29950	nodulin, putative, expressed
OsKitaake01g092500	Chr1:7400746-7403404	OK	2.86856	6.23291	1.11958	5e-05	0.0003055	yes	LOC_Os01g13070	expressed protein
OsKitaake11g029000	Chr11:2009000-2011232	OK	3.64112	7.91002	1.1193	5e-05	0.0003055	yes	LOC_Os11g04860	anthocyanin 5-O-glucosyltransferase, putative, expressed
OsKitaake01g229600	Chr1:23902613-23905133	OK	1.33909	2.90756	1.11856	0.00065	0.00303141	yes	LOC_Os01g41240	hydrolase, alpha/beta fold family domain containing protein, expressed
OsKitaake11g175900	Chr11:22209694-22217413	OK	2.05948	4.46773	1.11726	5e-05	0.0003055	yes	LOC_Os11g36960	dnaJ domain containing protein, expressed
OsKitaake02g142600	Chr2:12752975-12761358	OK	3.18695	6.9105	1.11661	5e-05	0.0003055	yes	LOC_Os02g42200	transcription factor-related, putative, expressed
OsKitaake05g274400	Chr5:29041571-29042334	OK	2.95846	6.41116	1.11574	0.0027	0.0103581	yes	LOC_Os05g50160	DUF617 domain containing protein, expressed
OsKitaake06g131500	Chr6:12266326-12267444	OK	9.66393	20.9324	1.11506	5e-05	0.0003055	yes	LOC_Os06g20820	expressed protein
OsKitaake03g182400	Chr3:13778966-13780209	OK	5.54647	12.0103	1.11463	0.0001	0.000580162	yes	LOC_Os03g24100	expressed protein
OsKitaake02g058900	Chr2:4169770-4172221	OK	57.215	123.755	1.11302	5e-05	0.0003055	yes	LOC_Os02g07820	DUF581 domain containing protein, expressed
OsKitaake10g152500	Chr10:20125556-20126858	OK	10.8855	23.532	1.11222	5e-05	0.0003055	yes	LOC_Os10g36200	heavy metal-associated domain containing protein, expressed
OsKitaake11g140400	Chr11:17937242-17953942	OK	25.891	55.9385	1.11139	5e-05	0.0003055	yes	LOC_Os11g30500	HVA22, putative, expressed
OsKitaake07g167300	Chr7:20303336-20305708	OK	7.05156	15.2284	1.11075	5e-05	0.0003055	yes	LOC_Os07g34070	auxin-induced protein 5NG4, putative, expressed
OsKitaake03g171800	Chr3:12740805-12742434	OK	30.4995	65.855	1.11051	5e-05	0.0003055	yes	LOC_Os03g22020	peroxidase precursor, putative, expressed
OsKitaake03g096300	Chr3:6781300-6783345	OK	7.27403	15.7014	1.11006	5e-05	0.0003055	yes	LOC_Os03g12500	cytochrome P450, putative, expressed
OsKitaake01g310500	Chr1:31121775-31122615	OK	3.02091	6.51988	1.10986	0.00205	0.00818287	yes	LOC_Os05g04140	expressed protein
OsKitaake07g041800	Chr7:3301691-3303482	OK	5.40957	11.672	1.10947	5e-05	0.0003055	yes	LOC_Os07g06850	gibberellin receptor GID1L2, putative, expressed
OsKitaake10g137700	Chr10:19129532-19130853	OK	1.28562	2.77298	1.10898	0.01015	0.031624	yes	LOC_Os10g34450	expressed protein
OsKitaake01g281500	Chr1:28978493-28980158	OK	1.47123	3.17192	1.10834	0.00035	0.00176851	yes	LOC_Os02g19060	expressed protein
OsKitaake10g048600	Chr10:7425832-7432698	OK	12.58	27.1084	1.10761	5e-05	0.0003055	yes	LOC_Os10g12500	integral membrane protein DUF6 containing protein, expressed
OsKitaake01g453200	Chr1:41504536-41506182	OK	4.21001	9.07079	1.1074	5e-05	0.0003055	yes	LOC_Os01g69960	expressed protein
OsKitaake12g227000	Chr12:27034841-27036275	OK	12.3439	26.5806	1.10657	5e-05	0.0003055	yes	LOC_Os12g44220	ATPase 2, putative, expressed
OsKitaake06g139500	Chr6:13219629-13221812	OK	4.53599	9.76044	1.10553	5e-05	0.0003055	yes	LOC_Os06g22340	cytochrome P450, putative, expressed
OsKitaake04g193200	Chr4:26745575-26746034	OK	13.0023	27.9731	1.10527	0.007	0.0233134	yes	LOC_Os04g43060	enzyme of the cupin superfamily protein, putative, expressed
OsKitaake09g156500	Chr9:19311628-19314684	OK	5.33872	11.485	1.10518	5e-05	0.0003055	yes	LOC_Os09g32770	auxin efflux carrier component, putative, expressed
OsKitaake06g270300	Chr6:29213796-29221769	OK	38.9233	83.7039	1.10466	5e-05	0.0003055	yes	LOC_Os07g12900	cadmium/zinc-transporting ATPase, putative, expressed
OsKitaake06g284700	Chr6:16308454-16309540	OK	2.19429	4.71852	1.10458	0.003	0.0113132	yes	LOC_Os06g50650	plastocyanin-like domain containing protein, putative, expressed
OsKitaake05g175500	Chr5:21577876-21581509	OK	22.2697	47.8841	1.10446	5e-05	0.0003055	yes	LOC_Os05g36290	actin, putative, expressed
OsKitaake07g257800	Chr7:27637816-27642567	OK	3.50536	7.52653	1.10242	5e-05	0.0003055	yes	LOC_Os07g46390	TRAF-type zinc finger domain-containing protein 1, putative, expressed
OsKitaake08g037000	Chr8:3312632-3316042	OK	9.20025	19.747	1.10189	5e-05	0.0003055	yes	LOC_Os08g06010	transporter, major facilitator family, putative, expressed
OsKitaake11g047700	Chr11:3462295-3464388	OK	1.46192	3.13575	1.10095	0.0019	0.00765664	yes	LOC_Os11g07000	expressed protein
OsKitaake03g182900	Chr3:13856522-13861245	OK	2.51287	5.3842	1.0994	0.00025	0.00131806	yes	LOC_Os03g24184	TRAF-type zinc finger domain-containing protein 1, putative, expressed
OsKitaake02g256900	Chr2:26003969-26011565	OK	23.1562	49.6108	1.09926	5e-05	0.0003055	yes	LOC_Os02g42020	expressed protein
OsKitaake10g065000	Chr10:10991606-10997374	OK	2.28308	4.89069	1.09906	5e-05	0.0003055	yes	LOC_Os10g20610	laccase-15 precursor, putative, expressed
OsKitaake02g176500	Chr2:17594113-17599519	OK	3.84769	8.24139	1.09889	5e-05	0.0003055	yes	LOC_Os02g29300	expressed protein
OsKitaake01g393200	Chr1:36919389-36920908	OK	7.24337	15.5122	1.09867	5e-05	0.0003055	yes	LOC_Os01g62130	ZOS1-14 - C2H2 zinc finger protein, expressed
OsKitaake01g297000	Chr1:30121876-30129316	OK	0.927311	1.98557	1.09842	0.0081	0.0263005	yes	LOC_Os01g51060	hydrolase, putative, expressed
OsKitaake03g407500	Chr3:36605837-36609709	OK	21.2445	45.4872	1.09837	5e-05	0.0003055	yes	LOC_Os03g62270	MATE efflux family protein, putative, expressed
OsKitaake01g177600	Chr1:16711379-16712477	OK	2.22057	4.75017	1.09705	0.00135	0.00570551	yes	LOC_Os01g29280	expressed protein
OsKitaake03g096000	Chr3:6762204-6766773	OK	14.7884	31.6245	1.09658	5e-05	0.0003055	yes	LOC_Os03g12470	OsWAK25 - OsWAK receptor-like protein kinase, expressed
OsKitaake03g393200	Chr3:35764121-35765175	OK	2.30281	4.92288	1.09611	0.00365	0.0134183	yes	LOC_Os03g60560	ZOS3-21 - C2H2 zinc finger protein, expressed
OsKitaake07g235300	Chr7:25829310-25833457	OK	1.43703	3.07153	1.09587	0.00055	0.00263009	yes	LOC_Os07g43160	uncharacterized glycosyl hydrolase Rv2006/MT2062, putative, expressed
OsKitaake03g355300	Chr3:33288645-33290679	OK	8.83732	18.8859	1.09563	5e-05	0.0003055	yes	LOC_Os03g56160	lectin-like receptor kinase 7, putative, expressed
OsKitaake09g161100	Chr9:19645503-19650786	OK	42.996	91.8649	1.09531	5e-05	0.0003055	yes	LOC_Os09g33680	Os9bglu31 - beta-glucosidase, dhurrinase, similar to G. max hydroxyisourate hydrolase, expressed
OsKitaake01g316500	Chr1:31522604-31523747	OK	2.25379	4.81514	1.09522	0.0026	0.0100354	yes	LOC_Os01g53470	harpin-induced protein 1 domain containing protein, expressed
OsKitaake01g139900	Chr1:11482774-11486372	OK	46.0615	98.3573	1.09447	5e-05	0.0003055	yes	LOC_Os01g19940	expressed protein
OsKitaake08g057300	Chr8:5296926-5297981	OK	4.53875	9.68448	1.09338	5e-05	0.0003055	yes	LOC_Os08g08990	Cupin domain containing protein, expressed
OsKitaake07g280500	Chr7:29237343-29242848	OK	1.76634	3.76332	1.09125	5e-05	0.0003055	yes	LOC_Os07g48890	expressed protein
OsKitaake01g095500	Chr1:7598206-7602373	OK	1.38333	2.94686	1.09104	5e-05	0.0003055	yes	LOC_Os05g15140	expressed protein
OsKitaake11g119500	Chr11:14287781-14302824	OK	1.73815	3.69437	1.08778	0.00015	0.000837468	yes	LOC_Os11g24780	expressed protein
OsKitaake08g030800	Chr8:2783970-2789954	OK	2.65634	5.64505	1.08755	5e-05	0.0003055	yes	LOC_Os08g05320	expressed protein
OsKitaake10g185400	Chr10:22478667-22481228	OK	6.9436	14.7523	1.08719	5e-05	0.0003055	yes	LOC_Os10g40490	U-box domain containing protein, expressed
OsKitaake05g276600	Chr5:29187775-29195272	OK	0.74933	1.59015	1.08549	0.0001	0.000580162	yes	LOC_Os05g50410	Rad21 / Rec8 like protein, putative, expressed
OsKitaake06g272300	Chr6:29406498-29408652	OK	38.6385	81.9878	1.08537	5e-05	0.0003055	yes	LOC_Os06g48960	AIG2-like family domain containing protein, expressed
OsKitaake09g102900	Chr9:14928532-14930774	OK	1.09703	2.32759	1.08523	0.003	0.0113132	yes	LOC_Os09g25420	ZOS9-06 - C2H2 zinc finger protein, expressed
OsKitaake12g063400	Chr12:4921404-4926060	OK	2.41659	5.12725	1.08521	5e-05	0.0003055	yes	LOC_Os12g09240	NBS-LRR disease resistance protein, putative, expressed
OsKitaake02g003100	Chr2:182773-186027	OK	2.21233	4.69343	1.08507	5e-05	0.0003055	yes	LOC_Os06g01966	auxin-induced protein 5NG4, putative, expressed
OsKitaake09g166100	Chr9:19925223-19930424	OK	0.900529	1.90894	1.08393	5e-05	0.0003055	yes	LOC_Os09g34160	resistance protein, putative, expressed
OsKitaake05g252400	Chr5:27634560-27638537	OK	0.747839	1.58524	1.0839	0.00035	0.00176851	yes	LOC_Os01g49614	Protein kinase domain containing protein, expressed
OsKitaake06g137200	Chr6:12906354-12911800	OK	0.680804	1.44228	1.08304	0.003	0.0113132	yes	LOC_Os06g21900	expressed protein
OsKitaake01g411200	Chr1:38538555-38539621	OK	6.27917	13.2943	1.08216	0.00025	0.00131806	yes	LOC_Os01g64620	zinc finger, C3HC4 type domain containing protein, expressed
OsKitaake01g119000	Chr1:9259144-9259942	OK	5.50373	11.651	1.08197	0.0004	0.00198798	yes	LOC_Os01g16140	expressed protein
OsKitaake03g404500	Chr3:36430322-36431313	OK	177.999	376.797	1.08192	5e-05	0.0003055	yes	LOC_Os03g61900	expressed protein
OsKitaake10g118000	Chr10:17255124-17255935	OK	26.7775	56.6778	1.08176	5e-05	0.0003055	yes
OsKitaake03g224700	Chr3:18563372-18570468	OK	74.8853	158.448	1.08125	5e-05	0.0003055	yes	LOC_Os03g31750	pyruvate, phosphate dikinase, chloroplast precursor, putative, expressed
OsKitaake06g136900	Chr6:12853871-12859753	OK	37.746	79.8198	1.08042	5e-05	0.0003055	yes	LOC_Os06g21820	jasmonate O-methyltransferase, putative, expressed
OsKitaake07g017300	Chr7:1227665-1231229	OK	1.14598	2.42293	1.08017	5e-05	0.0003055	yes	LOC_Os07g03040	expressed protein
OsKitaake10g075500	Chr10:12482796-12488788	OK	2.87695	6.08084	1.07973	5e-05	0.0003055	yes	LOC_Os10g22730	expressed protein
OsKitaake09g119200	Chr9:16420669-16423023	OK	14.7818	31.236	1.07939	5e-05	0.0003055	yes	LOC_Os09g27510	cytochrome P450, putative, expressed
OsKitaake05g272500	Chr5:28923350-28925834	OK	3.45105	7.28783	1.07846	5e-05	0.0003055	yes	LOC_Os05g49900	3-ketoacyl-CoA synthase, putative, expressed
OsKitaake04g066000	Chr4:13633270-13640222	OK	0.956484	2.01835	1.07737	0.00035	0.00176851	yes	LOC_Os04g22380	short chain dehydrogenase/reductase protein, putative, expressed
OsKitaake02g188600	Chr2:19256461-19257312	OK	409.442	863.795	1.07703	5e-05	0.0003055	yes	LOC_Os02g32009	expressed protein
OsKitaake11g175000	Chr11:22129977-22132024	OK	0.636659	1.34312	1.077	0.0023	0.00901669	yes	LOC_Os11g36790	OsFBO6 - F-box and other domain containing protein, expressed
OsKitaake05g175900	Chr5:21595073-21597377	OK	0.523026	1.10276	1.07617	0.0053	0.0183866	yes	LOC_Os05g36350	pentatricopeptide, putative, expressed
OsKitaake11g182300	Chr11:22965350-22966900	OK	150.281	316.572	1.07487	5e-05	0.0003055	yes	LOC_Os11g37960	WIP4 - Wound-induced protein precursor, expressed
OsKitaake12g103500	Chr12:11777499-11790125	OK	0.754006	1.58818	1.07473	0.0049	0.0172129	yes	LOC_Os02g24090	retrotransposon protein, putative, unclassified, expressed
OsKitaake01g426400	Chr1:39517432-39520272	OK	4.41629	9.30058	1.07449	5e-05	0.0003055	yes	LOC_Os01g66250	S-locus-like receptor protein kinase, putative, expressed
OsKitaake08g252500	Chr8:29082879-29084212	OK	0.947268	1.99438	1.07409	0.008	0.0260427	yes	LOC_Os08g44940	DUF260 domain containing protein, putative, expressed
OsKitaake01g423600	Chr1:39323991-39328087	OK	2.58445	5.43823	1.07328	0.00505	0.0176332	yes	LOC_Os01g65950	thioesterase family protein, putative, expressed
OsKitaake09g073600	Chr9:11609319-11610584	OK	6.59734	13.8819	1.07324	5e-05	0.0003055	yes	LOC_Os09g19970	expressed protein
OsKitaake10g033400	Chr10:4498290-4501542	OK	0.759838	1.59864	1.07308	5e-05	0.0003055	yes	LOC_Os10g07978	disease resistance protein RPM1, putative, expressed
OsKitaake12g158100	Chr12:20337317-20338685	OK	2.39763	5.03841	1.07136	0.00045	0.00219985	yes	LOC_Os12g34400	expressed protein
OsKitaake04g293900	Chr4:35030134-35031174	OK	45.9397	96.513	1.07098	5e-05	0.0003055	yes	LOC_Os04g56430	cysteine-rich receptor-like protein kinase, putative, expressed
OsKitaake02g251300	Chr2:25465718-25475229	OK	0.555688	1.1673	1.07083	0.0003	0.00154344	yes	LOC_Os02g40770	SET domain containing protein, expressed
OsKitaake04g278600	Chr4:33630225-33639109	OK	32.3591	67.9657	1.07064	5e-05	0.0003055	yes	LOC_Os04g54474	transcription factor, putative, expressed
OsKitaake12g208000	Chr12:25388542-25390928	OK	1.97809	4.15432	1.07051	5e-05	0.0003055	yes	LOC_Os12g41690	membrane associated DUF588 domain containing protein, putative, expressed
OsKitaake04g198300	Chr4:27213533-27217735	OK	4.47292	9.3888	1.06972	5e-05	0.0003055	yes	LOC_Os04g43840	possible lysine decarboxylase domain containing protein, expressed
OsKitaake04g034000	Chr4:6730662-6730932	OK	420.749	883.033	1.06951	5e-05	0.0003055	yes	LOC_Os04g11040	expressed protein
OsKitaake10g141500	Chr10:19401578-19402535	OK	10.8076	22.6672	1.06856	5e-05	0.0003055	yes	LOC_Os10g34910	secretory protein, putative, expressed
OsKitaake09g092100	Chr9:13697641-13700072	OK	3.73607	7.82689	1.06692	5e-05	0.0003055	yes	LOC_Os09g23570	inactive receptor kinase At2g26730 precursor, putative, expressed
OsKitaake02g282700	Chr2:28002503-28005854	OK	7.7796	16.2948	1.06664	5e-05	0.0003055	yes	LOC_Os02g45010	ethylene-responsive protein related, putative, expressed
OsKitaake01g256100	Chr1:26275865-26277695	OK	8.38352	17.557	1.06641	5e-05	0.0003055	yes	LOC_Os01g45140	anthocyanin 3-O-beta-glucosyltransferase, putative, expressed
OsKitaake03g265200	Chr3:24917446-24919153	OK	5.79239	12.1247	1.06572	5e-05	0.0003055	yes	LOC_Os03g43440	CAMK_KIN1/SNF1/Nim1_like.17 - CAMK includes calcium/calmodulin depedent protein kinases, expressed
OsKitaake07g114700	Chr7:12967445-12973397	OK	76.5127	160.026	1.06454	5e-05	0.0003055	yes	LOC_Os07g23410	fatty acid desaturase, putative, expressed
OsKitaake01g367600	Chr1:34888156-34889094	OK	1043.01	2180.04	1.06361	5e-05	0.0003055	yes	LOC_Os01g58890	cysteine proteinase inhibitor precursor protein, putative, expressed
OsKitaake01g259600	Chr1:26729061-26730453	OK	14.715	30.7361	1.06265	5e-05	0.0003055	yes	LOC_Os01g45830	sulfate transporter, putative, expressed
OsKitaake01g266500	Chr1:27375554-27380898	OK	1.57662	3.29262	1.0624	0.0006	0.00283451	yes	LOC_Os01g46760	protein phosphatase 2C, putative, expressed
OsKitaake06g268400	Chr6:29088874-29096406	OK	3.97646	8.30375	1.06228	5e-05	0.0003055	yes	LOC_Os06g48520	disease resistance protein RPM1, putative, expressed
OsKitaake10g038300	Chr10:5520250-5525719	OK	0.712815	1.48692	1.06072	0.00045	0.00219985	yes	LOC_Os10g09620	OsWAK108 - OsWAK receptor-like protein kinase, expressed
OsKitaake01g237400	Chr1:24567031-24576988	OK	8.6487	18.0399	1.06063	5e-05	0.0003055	yes	LOC_Os01g42234	amino acid permease family protein, putative, expressed
OsKitaake01g141550	Chr1:14856960-14866785	OK	1.22978	2.56501	1.06057	5e-05	0.0003055	yes	LOC_Os01g25740	powdery mildew resistance protein PM3F, putative, expressed
OsKitaake08g050100	Chr8:4405464-4406741	OK	1.12253	2.34129	1.06055	0.0093	0.0294626	yes	LOC_Os08g07740	histone-like transcription factor and archaeal histone, putative, expressed
OsKitaake04g290500	Chr4:34764762-34765167	OK	9.83897	20.5142	1.06004	0.00255	0.00987075	yes	LOC_Os04g56040	glycine rich protein family protein, putative, expressed
OsKitaake01g464200	Chr1:42197798-42204930	OK	8.58824	17.8884	1.05859	5e-05	0.0003055	yes	LOC_Os01g71114	disease resistance protein RGA4, putative, expressed
OsKitaake02g326700	Chr2:31962206-31964104	OK	4.06204	8.45874	1.05824	5e-05	0.0003055	yes	LOC_Os02g50460	immediate-early fungal elicitor protein CMPG1, putative, expressed
OsKitaake01g203900	Chr1:20798822-20803226	OK	5.40269	11.2499	1.05816	5e-05	0.0003055	yes	LOC_Os01g36790	TKL_IRAK_DUF26-lf.2 - DUF26 kinases have homology to DUF26 containing loci, expressed
OsKitaake01g336900	Chr1:33046589-33050463	OK	34.9902	72.8583	1.05814	5e-05	0.0003055	yes	LOC_Os01g55940	OsGH3.2 - Probable indole-3-acetic acid-amido synthetase, expressed
OsKitaake06g139900	Chr6:13255470-13255920	OK	15.2869	31.8146	1.05739	5e-05	0.0003055	yes	LOC_Os06g22390	expressed protein
OsKitaake02g268800	Chr2:26927046-26931199	OK	3.41643	7.10943	1.05724	5e-05	0.0003055	yes	LOC_Os02g43430	protein kinase domain containing protein, expressed
OsKitaake08g026900	Chr8:2268615-2270763	OK	4.14139	8.61494	1.05673	5e-05	0.0003055	yes	LOC_Os08g04560	decarboxylase, putative, expressed
OsKitaake01g005400	Chr1:389161-395150	OK	55.8366	116.109	1.0562	5e-05	0.0003055	yes	LOC_Os01g01710	1-deoxy-D-xylulose 5-phosphate reductoisomerase, chloroplast precursor, putative, expressed
OsKitaake04g206400	Chr4:27846187-27847978	OK	9.51645	19.7833	1.05579	5e-05	0.0003055	yes	LOC_Os04g44950	short-chain dehydrogenase/reductase, putative, expressed
OsKitaake06g081800	Chr6:6262634-6269569	OK	6.26932	13.0307	1.05554	5e-05	0.0003055	yes	LOC_Os06g11520	LMBR1 integral membrane protein, putative, expressed
OsKitaake03g104100	Chr3:7498338-7505109	OK	136.813	284.354	1.05548	5e-05	0.0003055	yes	LOC_Os03g13540	Ser/Thr protein phosphatase family protein, putative, expressed
OsKitaake06g095100	Chr6:7351183-7353379	OK	1.84247	3.82851	1.05514	0.00015	0.000837468	yes	LOC_Os06g13140	WD domain, G-beta repeat domain containing protein, expressed
OsKitaake02g346300	Chr2:33519001-33520619	OK	1.43525	2.98215	1.05505	0.0108	0.0332874	yes	LOC_Os02g52870	zinc finger, C3HC4 type domain containing protein, expressed
OsKitaake12g114900	Chr12:14119835-14121820	OK	3.24186	6.72764	1.05328	5e-05	0.0003055	yes	LOC_Os12g25170	NB-ARC domain containing disease resistance protein, putative, expressed
OsKitaake05g143300	Chr5:18390268-18396012	OK	1.40858	2.92172	1.05257	5e-05	0.0003055	yes	LOC_Os05g31530	disease resistance protein RGA4, putative, expressed
OsKitaake01g086716	Chr1:6902340-6904937	OK	1.67779	3.47969	1.0524	0.00225	0.00885783	yes
OsKitaake02g142400	Chr2:12742924-12752788	OK	4.89316	10.1458	1.05205	5e-05	0.0003055	yes	LOC_Os02g21190	expressed protein
OsKitaake02g180800	Chr2:18206877-18217408	OK	5.39221	11.1647	1.04999	5e-05	0.0003055	yes	LOC_Os02g30190	expressed protein
OsKitaake01g406200	Chr1:38082812-38092518	OK	8.73071	18.0761	1.04991	5e-05	0.0003055	yes	LOC_Os07g27140	AT hook motif family protein, expressed
OsKitaake12g111900	Chr12:13555687-13558021	OK	9.18011	19.0044	1.04975	5e-05	0.0003055	yes	LOC_Os12g24330	expressed protein
OsKitaake04g200100	Chr4:27413606-27421527	OK	3.31609	6.86459	1.04969	0.0005	0.00241843	yes	LOC_Os04g44190	expressed protein
OsKitaake02g061600	Chr2:4400334-4401700	OK	7.86314	16.2721	1.04922	5e-05	0.0003055	yes	LOC_Os02g08170	GDU1, putative, expressed
OsKitaake11g226900	Chr11:27782155-27785464	OK	0.848522	1.75575	1.04907	0.0003	0.00154344	yes	LOC_Os11g44690	cysteine-rich receptor-like protein kinase 19 precursor, putative, expressed
OsKitaake08g045500	Chr8:3960026-3964455	OK	54.0802	111.895	1.04897	5e-05	0.0003055	yes	LOC_Os08g07010	ABC-2 type transporter domain containing protein, expressed
OsKitaake03g057800	Chr3:4057338-4061935	OK	1.99638	4.12923	1.04849	5e-05	0.0003055	yes	LOC_Os03g07750	expressed protein
OsKitaake09g188700	Chr9:21551156-21559493	OK	9.09173	18.8028	1.04832	5e-05	0.0003055	yes	LOC_Os09g37710	NIN, putative, expressed
OsKitaake05g253800	Chr5:27739327-27741134	OK	7.34943	15.1983	1.04821	5e-05	0.0003055	yes	LOC_Os05g47880	hypro1, putative, expressed
OsKitaake07g162400	Chr7:19866637-19867879	OK	7.48296	15.4685	1.04766	5e-05	0.0003055	yes	LOC_Os07g33350	hsp20/alpha crystallin family protein, putative, expressed
OsKitaake10g011800	Chr10:1689938-1692879	OK	0.628161	1.29773	1.04678	0.0045	0.0160437	yes	LOC_Os10g03660	OsFBX345 - F-box domain containing protein, expressed
OsKitaake01g148100	Chr1:12139768-12145835	OK	1.26271	2.60638	1.04553	0.0006	0.00283451	yes	LOC_Os05g30140	RNA recognition motif containing protein, expressed
OsKitaake07g021300	Chr7:1560723-1561700	OK	245.041	505.116	1.04359	5e-05	0.0003055	yes	LOC_Os07g03730	SCP-like extracellular protein, expressed
OsKitaake01g466600	Chr1:42342445-42353553	OK	2.95507	6.09021	1.0433	5e-05	0.0003055	yes	LOC_Os01g71310	cytokinin dehydrogenase precursor, putative, expressed
OsKitaake10g169300	Chr10:21402216-21403942	OK	5.5011	11.3324	1.04266	5e-05	0.0003055	yes	LOC_Os10g38640	glutathione S-transferase, putative, expressed
OsKitaake01g072600	Chr1:5682641-5685003	OK	6.99594	14.391	1.04058	5e-05	0.0003055	yes	LOC_Os01g10600	aquaporin protein, putative, expressed
OsKitaake05g122200	Chr5:15905241-15919633	OK	15.0118	30.8764	1.0404	5e-05	0.0003055	yes	LOC_Os05g27320	VHS and GAT domain containing protein, expressed
OsKitaake08g009200	Chr8:655263-657243	OK	5.07095	10.4297	1.04037	5e-05	0.0003055	yes	LOC_Os08g02020	transferase family protein, putative, expressed
OsKitaake10g181200	Chr10:22216930-22219529	OK	273.163	561.785	1.04025	5e-05	0.0003055	yes	LOC_Os10g39980	expressed protein
OsKitaake01g224700	Chr1:23458348-23460147	OK	10.0216	20.6055	1.03992	5e-05	0.0003055	yes	LOC_Os01g40580	hypersensitive-induced response protein, putative, expressed
OsKitaake01g266800	Chr1:27421921-27427096	OK	12.9324	26.584	1.03957	5e-05	0.0003055	yes	LOC_Os01g46810	viral A-type inclusion protein repeat containing protein, expressed
OsKitaake11g225400	Chr11:27663206-27665317	OK	2.80458	5.76463	1.03944	5e-05	0.0003055	yes	LOC_Os11g44500	protein kinase domain containing protein, expressed
OsKitaake07g166001	Chr7:20204951-20207007	OK	8.03307	16.5084	1.03918	0.00045	0.00219985	yes	LOC_Os07g33898	60S ribosomal protein L44, putative, expressed
OsKitaake08g009900	Chr8:689045-696830	OK	2.13161	4.37986	1.03894	0.00115	0.00497269	yes	LOC_Os08g02094	GDSL-like lipase/acylhydrolase, putative, expressed
OsKitaake05g287200	Chr5:29947735-29951507	OK	2.17585	4.46995	1.03868	0.00035	0.00176851	yes	LOC_Os05g51690	CCT motif family protein, expressed
OsKitaake02g218200	Chr2:22503813-22504570	OK	49.0652	100.796	1.03866	5e-05	0.0003055	yes	LOC_Os02g36530	expressed protein
OsKitaake06g286000	Chr6:30424388-30429387	OK	1.33965	2.75085	1.03802	5e-05	0.0003055	yes	LOC_Os06g50600	bZIP transcription factor domain containing protein, expressed
OsKitaake12g224100	Chr12:26854998-26859724	OK	1.18465	2.43216	1.03778	0.00495	0.0173488	yes	LOC_Os12g43890	GNS1/SUR4 membrane family protein, putative, expressed
OsKitaake11g060300	Chr11:4526851-4562698	OK	0.783883	1.60896	1.03742	0.0006	0.00283451	yes	LOC_Os11g08569	cycloartenol synthase, putative, expressed
OsKitaake04g241300	Chr4:31039501-31047765	OK	5.92404	12.1585	1.03731	5e-05	0.0003055	yes	LOC_Os04g49890	multidrug resistance-associated protein, putative, expressed
OsKitaake02g379100	Chr2:36016173-36018953	OK	4.34944	8.9242	1.03689	5e-05	0.0003055	yes	LOC_Os02g56750	OsFBX65 - F-box domain containing protein, expressed
OsKitaake02g063400	Chr2:4556059-4557778	OK	2.22557	4.56626	1.03684	0.00265	0.0101918	yes	LOC_Os02g08400	HLS, putative, expressed
OsKitaake07g189100	Chr7:22337972-22341693	OK	3.41771	7.00889	1.03616	5e-05	0.0003055	yes	LOC_Os07g37420	versicolorin reductase, putative, expressed
OsKitaake08g197800	Chr8:25299821-25303516	OK	9.87604	20.2497	1.03589	5e-05	0.0003055	yes	LOC_Os08g38700	C3-BTB2 - Bric-a-Brac, Tramtrack, Broad Complex BTB domain with C3 subfamily conserved sequence, expressed
OsKitaake06g060200	Chr6:4372782-4377556	OK	1.61946	3.3185	1.03502	5e-05	0.0003055	yes	LOC_Os06g08710	receptor-like protein kinase precursor, putative, expressed
OsKitaake02g122200	Chr2:10168804-10175977	OK	1.51645	3.10692	1.03478	0.0009	0.00403199	yes	LOC_Os02g17534	xyloglucan fucosyltransferase, putative, expressed
OsKitaake12g015200	Chr12:1005873-1007061	OK	2.41116	4.93898	1.03448	0.0025	0.00969291	yes	LOC_Os12g02700	harpin-induced protein 1 domain containing protein, expressed
OsKitaake10g000800	Chr10:110699-121944	OK	2.92656	5.99395	1.0343	5e-05	0.0003055	yes	LOC_Os10g01134	OsSCP46 - Putative Serine Carboxypeptidase homologue, expressed
OsKitaake11g035000	Chr11:2419206-2421277	OK	4.3579	8.92263	1.03384	5e-05	0.0003055	yes	LOC_Os11g05470	RCN1 Centroradialis-like1 homogous to TFL1 gene; contains Pfam profile PF01161: Phosphatidylethanolamine-binding protein, expressed
OsKitaake03g056800	Chr3:3986956-3987665	OK	17.9158	36.6739	1.03352	5e-05	0.0003055	yes	LOC_Os03g07590	expressed protein
OsKitaake02g251000	Chr2:25441306-25443347	OK	4.00645	8.19588	1.03257	5e-05	0.0003055	yes	LOC_Os02g40710	ammonium transporter protein, putative, expressed
OsKitaake03g236900	Chr3:21510629-21515920	OK	9.06508	18.5428	1.03247	5e-05	0.0003055	yes	LOC_Os03g37840	potassium transporter, putative, expressed
OsKitaake03g254800	Chr3:23722119-23736104	OK	2.04928	4.19086	1.03213	5e-05	0.0003055	yes	LOC_Os03g41438	serpin domain containing protein, putative, expressed
OsKitaake08g148800	Chr8:20193656-20198660	OK	10.6791	21.8384	1.03207	5e-05	0.0003055	yes	LOC_Os08g31630	uncharacterized glycosyl hydrolase Rv2006/MT2062, putative, expressed
OsKitaake02g215300	Chr2:22192868-22194010	OK	2.09321	4.28043	1.03204	0.0002	0.00108424	yes	LOC_Os05g18274	expressed protein
OsKitaake10g062400	Chr10:10557503-10559612	OK	5.39681	11.034	1.03177	5e-05	0.0003055	yes	LOC_Os10g19910	expressed protein
OsKitaake03g136200	Chr3:9960319-9960867	OK	25.2895	51.7007	1.03164	5e-05	0.0003055	yes	LOC_Os03g17680	expressed protein
OsKitaake04g291200	Chr4:34808214-34810146	OK	8.03883	16.4315	1.03141	5e-05	0.0003055	yes	LOC_Os04g56120	protein kinase domain containing protein, expressed
OsKitaake02g255800	Chr2:25937298-25941126	OK	15.4793	31.6203	1.03051	5e-05	0.0003055	yes	LOC_Os02g41890	phytosulfokine receptor precursor, putative, expressed
OsKitaake01g379000	Chr1:35778747-35784242	OK	1.44141	2.94354	1.03007	5e-05	0.0003055	yes	LOC_Os01g60340	NTMC2Type1.1 protein, putative, expressed
OsKitaake03g250500	Chr3:23282428-23286831	OK	5.65332	11.5443	1.03002	5e-05	0.0003055	yes	LOC_Os03g40670	glycerophosphoryl diester phosphodiesterase family protein, putative, expressed
OsKitaake01g009600	Chr1:874093-878190	OK	2.68187	5.47642	1.02999	5e-05	0.0003055	yes	LOC_Os01g02560	Ser/Thr receptor-like kinase, putative, expressed
OsKitaake08g229900	Chr8:27780073-27782075	OK	5.5158	11.2593	1.02948	5e-05	0.0003055	yes	LOC_Os08g42570	plant protein of unknown function domain containing protein, expressed
OsKitaake07g122550	Chr7:14212429-14215744	OK	1.94166	3.96317	1.02936	0.00065	0.00303141	yes
OsKitaake11g226400	Chr11:27741654-27742571	OK	35.391	72.2278	1.02917	5e-05	0.0003055	yes	LOC_Os11g44630	calmodulin binding protein, putative, expressed
OsKitaake06g185100	Chr6:20677998-20679462	OK	76.2777	155.671	1.02916	5e-05	0.0003055	yes	LOC_Os06g36070	expressed protein
OsKitaake10g077401	Chr10:12706757-12708047	OK	0.958509	1.95575	1.02886	0.01185	0.0359616	yes	LOC_Os01g26250	expressed protein
OsKitaake01g480400	Chr1:43400783-43404047	OK	2.9985	6.11647	1.02846	5e-05	0.0003055	yes	LOC_Os01g72970	DUF630/DUF632 domains containing protein, putative, expressed
OsKitaake02g328300	Chr2:32130652-32131426	OK	23.9772	48.868	1.02723	5e-05	0.0003055	yes	LOC_Os02g50710	expressed protein
OsKitaake07g233700	Chr7:25653316-25656693	OK	2.11541	4.31042	1.02689	5e-05	0.0003055	yes	LOC_Os07g42910	cytochrome c oxidase subunit, putative, expressed
OsKitaake05g159700	Chr5:20049298-20051428	OK	1.67843	3.41968	1.02675	0.0015	0.00623646	yes	LOC_Os05g33900	auxin-induced protein 5NG4, putative, expressed
OsKitaake04g232300	Chr4:30187853-30190172	OK	7.23873	14.7478	1.02669	5e-05	0.0003055	yes	LOC_Os04g48460	cytochrome P450, putative, expressed
OsKitaake11g225900	Chr11:27690099-27693751	OK	30.3864	61.9046	1.02662	5e-05	0.0003055	yes	LOC_Os11g44560	protein kinase domain containing protein, expressed
OsKitaake06g200400	Chr6:22699054-22706934	OK	22.3763	45.5836	1.02654	5e-05	0.0003055	yes	LOC_Os06g38950	ABC transporter, ATP-binding protein, putative, expressed
OsKitaake04g025900	Chr4:5345534-5348545	OK	16.0104	32.5901	1.02543	5e-05	0.0003055	yes	LOC_Os04g08550	oxidoreductase, aldo/keto reductase family protein, putative, expressed
OsKitaake01g443000	Chr1:40723319-40723924	OK	83.4334	169.81	1.02523	5e-05	0.0003055	yes	LOC_Os01g68300	expressed protein
OsKitaake06g279200	Chr6:29835621-29836496	OK	5.27151	10.7236	1.0245	0.00095	0.00421819	yes
OsKitaake01g327400	Chr1:32387908-32389191	OK	18.314	37.2395	1.02389	5e-05	0.0003055	yes	LOC_Os01g54890	ethylene-responsive transcription factor 2, putative, expressed
OsKitaake08g093700	Chr8:10425576-10427203	OK	0.803079	1.63277	1.0237	0.01045	0.0323897	yes	LOC_Os10g25800	expressed protein
OsKitaake05g027300	Chr5:2398177-2404838	OK	11.3863	23.1463	1.02348	5e-05	0.0003055	yes	LOC_Os05g04584	transferase family protein, putative, expressed
OsKitaake03g172800	Chr3:12852022-12854758	OK	1.52748	3.1048	1.02335	0.0134	0.0397561	yes	LOC_Os03g22200	nodulin MtN3 family protein, putative, expressed
OsKitaake12g035300	Chr12:2299518-2303129	OK	60.4162	122.744	1.02264	5e-05	0.0003055	yes	LOC_Os12g05050	stem-specific protein TSJT1, putative, expressed
OsKitaake10g015000	Chr10:1907104-1908495	OK	5.35629	10.8751	1.02173	0.0001	0.000580162	yes	LOC_Os10g04020	OsFBX356 - F-box domain containing protein, expressed
OsKitaake01g250100	Chr1:25717457-25718996	OK	3.59517	7.29943	1.02172	5e-05	0.0003055	yes	LOC_Os01g43750	cytochrome P450 72A1, putative, expressed
OsKitaake02g003600	Chr2:210570-218568	OK	27.1383	55.0997	1.02171	5e-05	0.0003055	yes	LOC_Os02g01365	expressed protein
OsKitaake03g101900	Chr3:7304410-7306572	OK	166.086	337.079	1.02116	5e-05	0.0003055	yes	LOC_Os03g13210	peroxidase precursor, putative, expressed
OsKitaake08g064600	Chr8:5956428-5961306	OK	1.35369	2.74581	1.02033	5e-05	0.0003055	yes	LOC_Os08g10150	SHR5-receptor-like kinase, putative, expressed
OsKitaake01g223700	Chr1:23367677-23371257	OK	1.14945	2.33149	1.02031	0.00045	0.00219985	yes	LOC_Os01g40430	WRKY27, expressed
OsKitaake01g019400	Chr1:1574756-1578407	OK	0.818701	1.66039	1.02011	0.00425	0.0152868	yes	LOC_Os02g48080	cysteine-rich receptor-like protein kinase 7 precursor, putative, expressed
OsKitaake02g387000	Chr2:36466040-36467554	OK	14.5928	29.5861	1.01966	5e-05	0.0003055	yes	LOC_Os02g57520	DNA binding protein, putative, expressed
OsKitaake04g295100	Chr4:35118844-35121631	OK	4.9425	10.0193	1.01947	5e-05	0.0003055	yes	LOC_Os04g56560	proton-dependent oligopeptide transport, putative, expressed
OsKitaake01g368100	Chr1:34944402-34946938	OK	29.5996	59.9911	1.01917	5e-05	0.0003055	yes	LOC_Os01g58970	cytochrome P450, putative, expressed
OsKitaake01g268400	Chr1:27595021-27597920	OK	3.40783	6.90536	1.01886	5e-05	0.0003055	yes	LOC_Os01g47050	OsFBK1 - F-box domain and kelch repeat containing protein, expressed
OsKitaake06g016100	Chr6:1418616-1421561	OK	33.4267	67.7217	1.01862	5e-05	0.0003055	yes	LOC_Os06g03580	zinc RING finger protein, putative, expressed
OsKitaake09g010300	Chr9:1906398-1909048	OK	0.827086	1.6751	1.01813	0.00615	0.0208443	yes	LOC_Os09g03780	expressed protein
OsKitaake05g084600	Chr5:8978812-8979888	OK	7.59449	15.3794	1.01797	5e-05	0.0003055	yes	LOC_Os05g15170	zinc finger, C3HC4 type domain containing protein, expressed
OsKitaake03g118600	Chr3:8657416-8659840	OK	1.44933	2.93344	1.01721	0.0005	0.00241843	yes	LOC_Os03g15530	expressed protein
OsKitaake04g019900	Chr4:4058076-4060757	OK	0.910469	1.8427	1.01714	0.005	0.0174927	yes	LOC_Os11g48110	phenylalanine ammonia-lyase, putative, expressed
OsKitaake08g153100	Chr8:20572580-20574623	OK	7.97867	16.1456	1.01692	5e-05	0.0003055	yes	LOC_Os08g32160	oxidoreductase, 2OG-FeII oxygenase domain containing protein, putative, expressed
OsKitaake04g200700	Chr4:27468462-27470286	OK	21.1212	42.7366	1.01678	5e-05	0.0003055	yes	LOC_Os04g44250	cytokinin-O-glucosyltransferase 3, putative, expressed
OsKitaake07g221800	Chr7:24828071-24829189	OK	24.0459	48.6513	1.01669	5e-05	0.0003055	yes	LOC_Os07g41350	B12D protein, putative, expressed
OsKitaake05g079401	Chr5:8055384-8056897	OK	19.0469	38.4981	1.01523	5e-05	0.0003055	yes	LOC_Os05g13830	TsetseEP precursor, putative, expressed
OsKitaake10g163600	Chr10:21086396-21090836	OK	0.559528	1.13079	1.01505	0.01225	0.0369252	yes	LOC_Os10g37899	transposon protein, putative, unclassified, expressed
OsKitaake10g005800	Chr10:842738-845561	OK	0.632264	1.27616	1.01321	0.0101	0.0315002	yes	LOC_Os10g02340	peptide transporter PTR2, putative, expressed
OsKitaake10g124700	Chr10:17885507-17890393	OK	5.60116	11.3024	1.01284	5e-05	0.0003055	yes	LOC_Os10g32740	zinc finger family protein, putative, expressed
OsKitaake02g256800	Chr2:25998627-26003060	OK	6.98142	14.0854	1.01261	5e-05	0.0003055	yes	LOC_Os02g42000	expressed protein
OsKitaake08g157232	Chr8:20955651-20956902	OK	0.66282	1.33728	1.01261	0.0118	0.0358452	yes	LOC_Os08g32890	disease resistance protein RPM1, putative, expressed
OsKitaake01g063200	Chr1:4721485-4723164	OK	1.02226	2.06203	1.01231	0.00375	0.0137413	yes	LOC_Os01g09230	expressed protein
OsKitaake06g274900	Chr6:29551260-29554592	OK	2.20945	4.45652	1.01223	0.00095	0.00421819	yes	LOC_Os06g49200	expressed protein
OsKitaake04g193300	Chr4:26753260-26755743	OK	40.7009	82.0591	1.0116	5e-05	0.0003055	yes	LOC_Os04g43070	ammonium transporter protein, putative, expressed
OsKitaake01g337400	Chr1:33075351-33077170	OK	7.30985	14.7146	1.00933	5e-05	0.0003055	yes	LOC_Os01g56010	serpin domain containing protein, putative, expressed
OsKitaake06g162800	Chr6:17608443-17615252	OK	3.94442	7.93928	1.0092	5e-05	0.0003055	yes	LOC_Os06g29844	MATE efflux family protein, putative, expressed
OsKitaake02g109400	Chr2:8606665-8608052	OK	2.08455	4.19213	1.00795	0.00035	0.00176851	yes
OsKitaake03g241800	Chr3:22211444-22214300	OK	1.30985	2.63296	1.00728	0.005	0.0174927	yes	LOC_Os03g38804	expressed protein
OsKitaake02g107900	Chr2:8492164-8493565	OK	1.09837	2.20747	1.00704	0.00485	0.0170651	yes
OsKitaake03g104000	Chr3:7481466-7484910	OK	9.77293	19.639	1.00685	5e-05	0.0003055	yes	LOC_Os03g13520	endonuclease/exonuclease/phosphatase family domain containing protein, expressed
OsKitaake12g085900	Chr12:8256943-8268843	OK	5.5243	11.0989	1.00655	5e-05	0.0003055	yes	LOC_Os12g15314	staphylococcal nuclease homologue, putative, expressed
OsKitaake06g152600	Chr6:15496517-15505060	OK	4.52131	9.08029	1.006	5e-05	0.0003055	yes	LOC_Os06g25950	expressed protein
OsKitaake02g000600	Chr2:38592-40009	OK	5.67839	11.4033	1.0059	0.00015	0.000837468	yes	LOC_Os02g01060	harpin-induced protein 1 domain containing protein, expressed
OsKitaake02g381000	Chr2:36125557-36130742	OK	6.80335	13.66	1.00564	5e-05	0.0003055	yes	LOC_Os03g21240	myb-like DNA-binding domain containing protein, expressed
OsKitaake08g236000	Chr8:28080892-28085224	OK	4.74118	9.51856	1.0055	5e-05	0.0003055	yes	LOC_Os08g43050	disease resistance protein RGA2, putative, expressed
OsKitaake04g030800	Chr4:6191359-6193413	OK	17.5491	35.2137	1.00474	5e-05	0.0003055	yes	LOC_Os04g10160	cytochrome P450, putative, expressed
OsKitaake04g058200	Chr4:12047002-12054669	OK	23.1641	46.4759	1.00459	5e-05	0.0003055	yes	LOC_Os04g20164	amine oxidase precursor, putative, expressed
OsKitaake06g037500	Chr6:2751601-2755326	OK	2.39945	4.81389	1.0045	0.0007	0.00323511	yes	LOC_Os06g05910	methyltransferase domain containing protein, expressed
OsKitaake11g239900	Chr11:29363400-29364806	OK	96.3849	193.335	1.00422	5e-05	0.0003055	yes	LOC_Os11g47460	MYB family transcription factor, putative, expressed
OsKitaake12g220700	Chr12:26583385-26586130	OK	2.47521	4.96479	1.00418	0.00035	0.00176851	yes	LOC_Os12g43530	no apical meristem protein, putative, expressed
OsKitaake01g066100	Chr1:4957583-4961715	OK	54.6788	109.664	1.00404	5e-05	0.0003055	yes	LOC_Os01g09570	6-phosphofructokinase, putative, expressed
OsKitaake03g216300	Chr3:17608489-17613885	OK	2.90631	5.82565	1.00323	5e-05	0.0003055	yes	LOC_Os03g30130	phospholipase C, putative, expressed
OsKitaake04g027700	Chr4:5614200-5616023	OK	3.73959	7.49333	1.00273	0.00015	0.000837468	yes	LOC_Os04g09260	transferase family protein, putative, expressed
OsKitaake07g271600	Chr7:28518406-28519709	OK	4.50543	9.02514	1.00229	5e-05	0.0003055	yes	LOC_Os07g47770	expressed protein
OsKitaake03g101600	Chr3:7283364-7285148	OK	1.56647	3.13578	1.00131	0.0028	0.0106675	yes	LOC_Os03g13180	peroxidase precursor, putative, expressed
OsKitaake01g083700	Chr1:6637885-6639114	OK	36.9174	73.8989	1.00125	5e-05	0.0003055	yes	LOC_Os01g12000	expressed protein
OsKitaake05g063500	Chr5:6111243-6116690	OK	3.77461	7.55363	1.00084	5e-05	0.0003055	yes	LOC_Os05g10620	no apical meristem protein, putative, expressed
OsKitaake03g328200	Chr3:31222719-31223454	OK	352.366	705.066	1.00068	5e-05	0.0003055	yes	LOC_Os03g52370	PIII4 - Proteinase inhibitor II family protein precursor, expressed
OsKitaake09g011000	Chr9:2072673-2075828	OK	23.0897	46.1854	1.00019	5e-05	0.0003055	yes	LOC_Os09g04050	dehydrogenase, putative, expressed
List of genes down-regulated in root.
Accession Number	Locus	Status	Kitaake_root (FPKM)	OsBAG6OE_root (FPKM)	log2(fold change)	p-value	q-value (adjusted P value)	Significant	Best-hit-rice-name	Annotation
OsKitaake10g199500	Chr10:23387638-23391933	OK	235.847	0.279705	-9.71973	0.0137	0.040473	yes	LOC_Os10g42020	RALFL29 - Rapid ALkalinization Factor RALF family protein precursor, expressed
OsKitaake04g072000	Chr4:14985513-14987028	OK	25.7352	0.131809	-7.60915	0.00265	0.0101918	yes	LOC_Os04g24340	phytase, putative, expressed
OsKitaake12g093200	Chr12:9656970-9658291	OK	52.1485	0.671342	-6.27943	5e-05	0.0003055	yes	LOC_Os12g17600	ribulose bisphosphate carboxylase small chain, chloroplast precursor, putative, expressed
OsKitaake10g000400	Chr10:85999-87710	OK	1.68232	0.0331516	-5.66523	0.00265	0.0101918	yes	LOC_Os10g01080	SOR/SNZ family protein, putative, expressed
OsKitaake12g101200	Chr12:10909404-10910035	OK	157.593	4.32323	-5.18795	5e-05	0.0003055	yes	LOC_Os12g19470	ribulose bisphosphate carboxylase small chain, chloroplast precursor, putative, expressed
OsKitaake09g201500	Chr9:22271708-22274200	OK	11.8874	0.365683	-5.0227	5e-05	0.0003055	yes	LOC_Os09g39120	thiol protease SEN102 precursor, putative, expressed
OsKitaake12g100800	Chr12:10865473-10867381	OK	97.118	3.20462	-4.92151	5e-05	0.0003055	yes	LOC_Os12g19381	ribulose bisphosphate carboxylase small chain, chloroplast precursor, putative, expressed
OsKitaake03g405700	Chr3:36500058-36502859	OK	68.4484	2.44558	-4.80677	5e-05	0.0003055	yes	LOC_Os03g62060	hydrolase, putative, expressed
OsKitaake06g159700	Chr6:17046471-17053136	OK	7.06667	0.259693	-4.76615	5e-05	0.0003055	yes	LOC_Os06g29220	erythronate-4-phosphate dehydrogenase domain containing protein, expressed
OsKitaake08g164100	Chr8:21713644-21715094	OK	20.933	0.789873	-4.72801	5e-05	0.0003055	yes	LOC_Os08g33820	chlorophyll A-B binding protein, putative, expressed
OsKitaake07g263000	Chr7:27957203-27958677	OK	2.35008	0.0913892	-4.68454	0.00265	0.0101918	yes	LOC_Os07g46840	oxidoreductase, short chain dehydrogenase/reductase family domain containing protein, expressed
OsKitaake04g072200	Chr4:15101693-15102948	OK	18.5888	0.735448	-4.65967	5e-05	0.0003055	yes	LOC_Os04g24478	jasmonate-induced protein, putative, expressed
OsKitaake11g135300	Chr11:17330885-17332327	OK	61.9684	2.45427	-4.65817	5e-05	0.0003055	yes	LOC_Os11g29420	LTPL30 - Protease inhibitor/seed storage/LTP family protein precursor, putative, expressed
OsKitaake01g487200	Chr1:43758376-43759729	OK	8.76952	0.349176	-4.65047	0.00215	0.00852347	yes	LOC_Os01g73700	RCLEA2 - Root cap and Late embryogenesis related family protein precursor, putative, expressed
OsKitaake12g133400	Chr12:18129316-18138841	OK	6.51806	0.267901	-4.60467	5e-05	0.0003055	yes	LOC_Os12g30824	terpene synthase, putative, expressed
OsKitaake01g445400	Chr1:40877087-40877702	OK	37.946	1.57742	-4.58831	5e-05	0.0003055	yes	LOC_Os01g68580	LTPL38 - Protease inhibitor/seed storage/LTP family protein precursor, expressed
OsKitaake04g121900	Chr4:21584925-21586202	OK	29.9991	1.29205	-4.53719	5e-05	0.0003055	yes	LOC_Os04g33830	membrane protein, putative, expressed
OsKitaake04g154600	Chr4:24139422-24141423	OK	38.7632	1.73765	-4.47948	5e-05	0.0003055	yes	LOC_Os04g38600	glyceraldehyde-3-phosphate dehydrogenase, putative, expressed
OsKitaake03g232000	Chr3:20782388-20787409	OK	21.7235	0.988428	-4.45798	5e-05	0.0003055	yes	LOC_Os03g36630	expressed protein
OsKitaake08g211600	Chr8:26422536-26423535	OK	4.00555	0.184187	-4.44276	0.00265	0.0101918	yes	LOC_Os08g40380	sulfotransferase domain containing protein, expressed
OsKitaake03g245500	Chr3:22666425-22668193	OK	12.983	0.597083	-4.44255	5e-05	0.0003055	yes	LOC_Os03g39610	chlorophyll A-B binding protein, putative, expressed
OsKitaake10g158800	Chr10:20670564-20672701	OK	9.95857	0.462436	-4.42861	5e-05	0.0003055	yes	LOC_Os10g37180	glycine cleavage system H protein, putative, expressed
OsKitaake07g032700	Chr7:2444984-2446905	OK	8.29092	0.394912	-4.39193	5e-05	0.0003055	yes	LOC_Os07g05360	photosystem II 10 kDa polypeptide, chloroplast precursor, putative, expressed
OsKitaake04g181500	Chr4:25937348-25938942	OK	1.48217	0.0707144	-4.38956	0.00265	0.0101918	yes	LOC_Os04g41620	CHIT2 - Chitinase family protein precursor, expressed
OsKitaake04g072100	Chr4:15100393-15101276	OK	5.06163	0.243652	-4.37671	0.00265	0.0101918	yes	LOC_Os04g24328	jasmonate-induced protein, putative, expressed
OsKitaake03g167600	Chr3:12443724-12445104	OK	8.25094	0.399534	-4.36817	5e-05	0.0003055	yes	LOC_Os03g21560	photosystem II 11 kD protein, putative, expressed
OsKitaake06g038200	Chr6:2795397-2810116	OK	11.2955	0.577995	-4.28855	5e-05	0.0003055	yes	LOC_Os06g05990	zinc finger family protein, putative, expressed
OsKitaake06g135800	Chr6:12704953-12706496	OK	53.7199	2.75425	-4.28573	5e-05	0.0003055	yes	LOC_Os06g21590	chlorophyll A-B binding protein, putative, expressed
OsKitaake04g071400	Chr4:15088936-15090524	OK	14.4308	0.757243	-4.25225	5e-05	0.0003055	yes	LOC_Os04g24460	phytase, putative, expressed
OsKitaake07g211200	Chr7:23933553-23935130	OK	1.50928	0.080719	-4.22481	0.00265	0.0101918	yes	LOC_Os07g39940	helix-loop-helix DNA-binding domain containing protein, expressed
OsKitaake02g076500	Chr2:5558966-5561088	OK	18.2713	1.00381	-4.18602	5e-05	0.0003055	yes	LOC_Os02g10390	chlorophyll A-B binding protein, putative, expressed
OsKitaake03g294100	Chr3:28403732-28406843	OK	6.0732	0.336112	-4.17544	0.00015	0.000837468	yes	LOC_Os03g48040	2Fe-2S iron-sulfur cluster binding domain containing protein, expressed
OsKitaake01g232300	Chr1:24160097-24161492	OK	150.966	8.53291	-4.14505	5e-05	0.0003055	yes	LOC_Os01g41710	chlorophyll A-B binding protein, putative, expressed
OsKitaake03g331700	Chr3:31483471-31486986	OK	129.52	7.3519	-4.13891	5e-05	0.0003055	yes	LOC_Os03g52860	lipoxygenase, putative, expressed
OsKitaake04g008900	Chr4:1118554-1119578	OK	4.91706	0.280087	-4.13385	0.00065	0.00303141	yes	LOC_Os04g02880	expressed protein
OsKitaake01g411600	Chr1:38552716-38557367	OK	6.91791	0.410845	-4.07367	0.0097	0.0304515	yes	LOC_Os01g64660	fructose-1,6-bisphosphatase, putative, expressed
OsKitaake12g100600	Chr12:10851496-10852687	OK	258.758	15.6537	-4.04703	5e-05	0.0003055	yes	LOC_Os12g19381	ribulose bisphosphate carboxylase small chain, chloroplast precursor, putative, expressed
OsKitaake04g051600	Chr4:9785713-9788463	OK	22.6781	1.39069	-4.02743	5e-05	0.0003055	yes	LOC_Os04g16680	fructose-1,6-bisphosphatase, putative, expressed
OsKitaake06g054300	Chr6:3905479-3907607	OK	4.74863	0.291802	-4.02445	0.00275	0.0105143	yes	LOC_Os06g07914	hydroxylase, putative, expressed
OsKitaake10g173700	Chr10:21692269-21694120	OK	10.2356	0.635757	-4.00898	5e-05	0.0003055	yes	LOC_Os10g39150	expressed protein
OsKitaake11g125800	Chr11:15643669-15645048	OK	1.08809	0.0679531	-4.00111	0.00265	0.0101918	yes	LOC_Os11g26880	RALFL14 - Rapid ALkalinization Factor RALF family protein precursor, expressed
OsKitaake01g305800	Chr1:30833688-30834896	OK	196.594	12.2824	-4.00056	5e-05	0.0003055	yes	LOC_Os01g52240	chlorophyll A-B binding protein, putative, expressed
OsKitaake07g169800	Chr7:20668973-20671086	OK	1.61441	0.101778	-3.98751	0.00265	0.0101918	yes	LOC_Os07g34670	peroxidase precursor, putative, expressed
OsKitaake03g186200	Chr3:14270636-14276955	OK	2.2563	0.146448	-3.94549	0.00285	0.0108273	yes	LOC_Os03g24690	terpene synthase, putative, expressed
OsKitaake07g244600	Chr7:26479214-26480292	OK	5.21122	0.354315	-3.87852	0.00245	0.00952655	yes	LOC_Os07g44370	dirigent, putative, expressed
OsKitaake05g180700	Chr5:5979793-5981622	OK	11.9783	0.831438	-3.84867	5e-05	0.0003055	yes	LOC_Os05g10330	HAD superfamily phosphatase, putative, expressed
OsKitaake03g173850	Chr3:12935057-12936078	OK	21.8257	1.51597	-3.84772	5e-05	0.0003055	yes	LOC_Os03g22370	ultraviolet-B-repressible protein, putative, expressed
OsKitaake04g071300	Chr4:14955860-14957190	OK	3.30537	0.229649	-3.84731	0.00315	0.0118001	yes	LOC_Os04g24469	jasmonate-induced protein, putative, expressed
OsKitaake12g108000	Chr12:12764475-12767163	OK	7.1729	0.506814	-3.82303	5e-05	0.0003055	yes	LOC_Os12g23180	3-beta hydroxysteroid dehydrogenase/isomerase family protein, putative, expressed
OsKitaake06g059500	Chr6:4298891-4299743	OK	6.12262	0.448048	-3.77242	0.00265	0.0101918	yes	LOC_Os06g08600	versicolorin reductase, putative, expressed
OsKitaake07g203500	Chr7:23333952-23335963	OK	13.6456	1.00459	-3.76375	5e-05	0.0003055	yes	LOC_Os07g38960	chlorophyll A-B binding protein, putative, expressed
OsKitaake03g411900	Chr3:36860421-36863991	OK	1.12181	0.0828792	-3.75868	0.009	0.028694	yes	LOC_Os03g62780	S1 RNA binding domain containing protein, expressed
OsKitaake07g187600	Chr7:22240169-22241835	OK	24.6789	1.86193	-3.72841	5e-05	0.0003055	yes	LOC_Os07g37240	chlorophyll A-B binding protein, putative, expressed
OsKitaake04g164100	Chr4:24827333-24828514	OK	4.03117	0.309267	-3.70427	0.01605	0.0460238	yes	LOC_Os04g39600	fasciclin domain containing protein, expressed
OsKitaake08g003400	Chr8:244194-244614	OK	70.8642	5.49394	-3.68914	5e-05	0.0003055	yes	LOC_Os08g01380	2Fe-2S iron-sulfur cluster binding domain containing protein, expressed
OsKitaake01g463800	Chr1:42183759-42185297	OK	4.24441	0.33194	-3.67657	0.00345	0.0127969	yes	LOC_Os01g71070	xylanase inhibitor, putative, expressed
OsKitaake12g170300	Chr12:21709529-21710129	OK	486.497	38.1572	-3.6724	5e-05	0.0003055	yes	LOC_Os12g36240	inhibitor I family protein, putative, expressed
OsKitaake02g378700	Chr2:35986382-35988857	OK	12.4893	0.982677	-3.66783	5e-05	0.0003055	yes	LOC_Os02g56700	dehydrogenase, putative, expressed
OsKitaake07g136400	Chr7:16588515-16590632	OK	12.0308	0.949765	-3.66302	5e-05	0.0003055	yes	LOC_Os07g28610	expressed protein
OsKitaake02g080000	Chr2:5797427-5800068	OK	4.07166	0.322	-3.66048	5e-05	0.0003055	yes	LOC_Os02g10780	SPX domain containing protein, putative, expressed
OsKitaake03g299800	Chr3:28885766-28886824	OK	1.77638	0.140493	-3.66037	0.00275	0.0105143	yes	LOC_Os03g48780	Cupin domain containing protein, expressed
OsKitaake03g123200	Chr3:8966659-8969823	OK	3.65082	0.291508	-3.64661	5e-05	0.0003055	yes	LOC_Os03g16050	fructose-1,6-bisphosphatase, putative, expressed
OsKitaake09g147250	Chr9:18645826-18647754	OK	3.44292	0.277694	-3.63206	5e-05	0.0003055	yes
OsKitaake03g299700	Chr3:28882829-28883554	OK	13.0542	1.05542	-3.62863	5e-05	0.0003055	yes	LOC_Os03g48780	Cupin domain containing protein, expressed
OsKitaake05g075800	Chr5:7580315-7582121	OK	15.7793	1.28308	-3.62035	5e-05	0.0003055	yes	LOC_Os05g12630	expressed protein
OsKitaake02g038500	Chr2:2674078-2677823	OK	5.01173	0.408511	-3.61686	5e-05	0.0003055	yes	LOC_Os02g05470	CCT motif family protein, expressed
OsKitaake09g137900	Chr9:18011428-18012273	OK	5.68072	0.464924	-3.61101	0.0043	0.0154356	yes	LOC_Os09g30050	expressed protein
OsKitaake11g094800	Chr11:8806172-8809539	OK	1.13706	0.0936028	-3.60261	0.0043	0.0154356	yes	LOC_Os11g15130	jasmonate O-methyltransferase, putative, expressed
OsKitaake07g177400	Chr7:21368974-21370212	OK	14.2136	1.17554	-3.59588	5e-05	0.0003055	yes	LOC_Os07g35860	plastocyanin-like domain containing protein, putative, expressed
OsKitaake02g001400	Chr2:85671-89808	OK	9.07928	0.765576	-3.56796	5e-05	0.0003055	yes	LOC_Os02g01150	erythronate-4-phosphate dehydrogenase domain containing protein, expressed
OsKitaake12g060900	Chr12:4599434-4600627	OK	50.1011	4.24131	-3.56226	5e-05	0.0003055	yes	LOC_Os12g08770	photosystem I reaction center subunit N, chloroplast precursor, putative, expressed
OsKitaake07g002800	Chr7:333146-334657	OK	3.01239	0.255811	-3.55776	0.0065	0.0218959	yes	LOC_Os07g01420	peroxidase precursor, putative, expressed
OsKitaake02g222100	Chr2:22829654-22830412	OK	20.628	1.79081	-3.52592	5e-05	0.0003055	yes	LOC_Os02g37060	photosystem II 5 kDa protein, chloroplast precursor, putative, expressed
OsKitaake11g244200	Chr11:29605386-29626677	OK	38.0314	3.30459	-3.52464	5e-05	0.0003055	yes	LOC_Os11g47970	AAA-type ATPase family protein, putative, expressed
OsKitaake03g112900	Chr3:8154443-8157384	OK	1.11817	0.0975679	-3.51859	0.0032	0.0119624	yes	LOC_Os03g14669	core histone H2A/H2B/H3/H4, putative, expressed
OsKitaake01g138900	Chr1:11368731-11369469	OK	14.9948	1.30859	-3.51838	5e-05	0.0003055	yes	LOC_Os01g19740	calvin cycle protein CP12, putative, expressed
OsKitaake09g064900	Chr9:10415636-10417113	OK	7.1272	0.629782	-3.50041	5e-05	0.0003055	yes	LOC_Os09g17740	chlorophyll A-B binding protein, putative, expressed
OsKitaake04g027900	Chr4:5695473-5696610	OK	16.8132	1.49706	-3.48939	5e-05	0.0003055	yes	LOC_Os04g09390	HEV3 - Hevein family protein precursor, expressed
OsKitaake01g480200	Chr1:43387122-43388551	OK	4.51055	0.404226	-3.48007	5e-05	0.0003055	yes	LOC_Os01g72950	expressed protein
OsKitaake02g319700	Chr2:31222400-31224334	OK	6.58391	0.594111	-3.47014	5e-05	0.0003055	yes	LOC_Os02g49680	arsenate reductase, putative, expressed
OsKitaake12g108200	Chr12:12776007-12778194	OK	73.2672	6.64606	-3.46259	5e-05	0.0003055	yes	LOC_Os12g23200	photosystem I reaction center subunit XI, chloroplast precursor, putative, expressed
OsKitaake01g300800	Chr1:30415140-30416946	OK	96.0941	8.73047	-3.46032	5e-05	0.0003055	yes	LOC_Os01g51570	glycosyl hydrolases family 17, putative, expressed
OsKitaake08g046300	Chr8:4063007-4071717	OK	5.52261	0.503768	-3.45452	0.00015	0.000837468	yes	LOC_Os08g07200	UDP-glucoronosyl/UDP-glucosyl transferase, putative, expressed
OsKitaake04g153000	Chr4:24037849-24039545	OK	32.7656	3.01176	-3.44351	5e-05	0.0003055	yes	LOC_Os04g38410	chlorophyll A-B binding protein, putative, expressed
OsKitaake05g154400	Chr5:19559087-19560744	OK	4.8003	0.446296	-3.42705	5e-05	0.0003055	yes	LOC_Os05g33280	thylakoid lumen protein, putative, expressed
OsKitaake10g185200	Chr10:22470177-22470926	OK	26.2966	2.44622	-3.42625	5e-05	0.0003055	yes	LOC_Os10g40470	LTPL142 - Protease inhibitor/seed storage/LTP family protein precursor, putative, expressed
OsKitaake03g226900	Chr3:18840692-18841601	OK	5.17984	0.48334	-3.4218	0.0006	0.00283451	yes	LOC_Os03g32220	ZOS3-11 - C2H2 zinc finger protein, expressed
OsKitaake01g424100	Chr1:39342773-39343918	OK	5.34651	0.499403	-3.42032	0.0003	0.00154344	yes	LOC_Os01g66000	NADH dehydrogenase I subunit N, putative, expressed
OsKitaake03g359600	Chr3:33545830-33554333	OK	35.329	3.31622	-3.41324	0.00085	0.00384485	yes	LOC_Os03g56670	photosystem I reaction center subunit III, chloroplast precursor, putative, expressed
OsKitaake04g214200	Chr4:28626646-28629427	OK	1.26409	0.119247	-3.40608	0.00295	0.011154	yes	LOC_Os04g46160	expressed protein
OsKitaake07g189800	Chr7:22384050-22385396	OK	30.2831	2.90258	-3.3831	5e-05	0.0003055	yes	LOC_Os07g37550	chlorophyll A-B binding protein, putative, expressed
OsKitaake06g004400	Chr6:510966-515852	OK	6.52909	0.633363	-3.36578	0.00185	0.00748602	yes	LOC_Os06g01850	ferredoxin--NADP reductase, chloroplast precursor, putative, expressed
OsKitaake04g179400	Chr4:25777211-25779965	OK	4.19554	0.409898	-3.35552	5e-05	0.0003055	yes	LOC_Os04g41340	4-nitrophenylphosphatase, putative, expressed
OsKitaake04g279700	Chr4:33691811-33692576	OK	2.31679	0.228232	-3.34355	0.00325	0.0121325	yes	LOC_Os04g54610	expressed protein
OsKitaake02g381800	Chr2:36149347-36150298	OK	3.50765	0.345609	-3.34329	0.006	0.0204325	yes	LOC_Os02g57020	YCF37, putative, expressed
OsKitaake02g330800	Chr2:32358861-32360439	OK	8.92248	0.892416	-3.32166	5e-05	0.0003055	yes	LOC_Os02g51020	expressed protein
OsKitaake11g034000	Chr11:2345452-2346790	OK	5.83005	0.5885	-3.30839	0.0003	0.00154344	yes	LOC_Os11g05360	RCLEA9 - Root cap and Late embryogenesis related family protein precursor, putative, expressed
OsKitaake04g252000	Chr4:31779528-31780825	OK	5.76038	0.58217	-3.30665	5e-05	0.0003055	yes	LOC_Os04g51460	glycosyl hydrolases family 16, putative, expressed
OsKitaake02g003400	Chr2:194947-196674	OK	7.46037	0.759558	-3.29602	5e-05	0.0003055	yes	LOC_Os02g01340	ferredoxin--NADP reductase, chloroplast precursor, putative, expressed
OsKitaake01g444100	Chr1:40818179-40820528	OK	2.45204	0.250194	-3.29287	0.00125	0.00534701	yes	LOC_Os01g68450	expressed protein
OsKitaake10g077900	Chr10:12766152-12774679	OK	2.30747	0.236557	-3.28605	5e-05	0.0003055	yes	LOC_Os10g23180	cytochrome P450, putative, expressed
OsKitaake08g042100	Chr8:3725237-3727667	OK	9.07735	0.934733	-3.27965	5e-05	0.0003055	yes	LOC_Os08g06530	rubredoxin family protein, putative, expressed
OsKitaake03g285200	Chr3:27590900-27595811	OK	1.90569	0.197098	-3.27333	0.00015	0.000837468	yes	LOC_Os03g46860	helix-loop-helix DNA-binding protein, putative, expressed
OsKitaake04g082300	Chr4:16746761-16763170	OK	25.5399	2.65363	-3.26672	5e-05	0.0003055	yes	LOC_Os04g27190	terpene synthase, putative, expressed
OsKitaake10g092600	Chr10:14812427-14813973	OK	2.43711	0.25474	-3.25807	0.00175	0.00712969	yes	LOC_Os10g26940	BURP domain containing protein, expressed
OsKitaake01g126500	Chr1:10018027-10019484	OK	12.4492	1.30521	-3.2537	5e-05	0.0003055	yes	LOC_Os01g17150	plastid-specific 50S ribosomal protein 5, chloroplast precursor, putative, expressed
OsKitaake07g087000	Chr7:7894825-7895965	OK	5.51146	0.577927	-3.25348	5e-05	0.0003055	yes	LOC_Os07g13969	expressed protein
OsKitaake02g082100	Chr2:5995037-5996621	OK	16.0748	1.6891	-3.25047	5e-05	0.0003055	yes	LOC_Os02g11040	expressed protein
OsKitaake05g260700	Chr5:28165806-28167147	OK	40.7171	4.30683	-3.24094	5e-05	0.0003055	yes	LOC_Os05g48630	expressed protein
OsKitaake03g025100	Chr3:1752257-1755785	OK	23.9681	2.53934	-3.23859	5e-05	0.0003055	yes	LOC_Os03g03720	glyceraldehyde-3-phosphate dehydrogenase, putative, expressed
OsKitaake02g297300	Chr2:29499061-29501667	OK	21.6677	2.30102	-3.23521	5e-05	0.0003055	yes	LOC_Os02g47020	phosphoribulokinase/Uridine kinase family protein, expressed
OsKitaake05g153300	Chr5:19486994-19489218	OK	3.20021	0.340868	-3.23088	5e-05	0.0003055	yes	LOC_Os05g33140	CHIT5 - Chitinase family protein precursor, expressed
OsKitaake09g033100	Chr9:5770623-5774849	OK	1.39271	0.14989	-3.21592	0.0026	0.0100354	yes	LOC_Os09g10750	rhodanese-like, putative, expressed
OsKitaake06g107800	Chr6:8947999-8949533	OK	20.4331	2.20695	-3.21078	5e-05	0.0003055	yes	LOC_Os06g15400	expressed protein
OsKitaake04g071200	Chr4:14954355-14955636	OK	19.3654	2.09192	-3.21058	5e-05	0.0003055	yes	LOC_Os04g24319	jasmonate-induced protein, putative, expressed
OsKitaake09g114300	Chr9:15989886-15993157	OK	3.46853	0.375397	-3.20784	5e-05	0.0003055	yes	LOC_Os09g26810	chlorophyll A-B binding protein, putative, expressed
OsKitaake11g158300	Chr11:20275072-20280422	OK	1.17264	0.12707	-3.20607	0.0071	0.0236099	yes	LOC_Os11g34130	expressed protein
OsKitaake12g090132	Chr12:9076657-9088879	OK	8.08493	0.877388	-3.20395	5e-05	0.0003055	yes	LOC_Os12g16650	Cyclopropane-fatty-acyl-phospholipid synthase, putative, expressed
OsKitaake01g191900	Chr1:19183711-19184488	OK	1.59225	0.173123	-3.20119	0.00395	0.0143615	yes	LOC_Os06g35170	expressed protein
OsKitaake07g270600	Chr7:28458267-28459190	OK	27.3575	2.97959	-3.19875	5e-05	0.0003055	yes	LOC_Os07g47640	ultraviolet-B-repressible protein, putative, expressed
OsKitaake03g176200	Chr3:13154593-13169545	OK	4.14379	0.452614	-3.1946	0.00145	0.00606023	yes	LOC_Os03g22620	terpene synthase family, metal binding domain containing protein, expressed
OsKitaake08g064000	Chr8:5873085-5875071	OK	79.6694	8.85645	-3.16923	5e-05	0.0003055	yes	LOC_Os08g10020	photosystem II 10 kDa polypeptide, chloroplast precursor, putative, expressed
OsKitaake08g098200	Chr8:10931113-10940555	OK	3.53594	0.396492	-3.15673	0.0119	0.0360878	yes	LOC_Os08g17390	expressed protein
OsKitaake02g227900	Chr2:23299514-23301080	OK	3.83047	0.429824	-3.15571	0.0093	0.0294626	yes	LOC_Os02g37834	expressed protein
OsKitaake06g004800	Chr6:545766-547028	OK	2.69162	0.303154	-3.15035	0.00935	0.0295861	yes	LOC_Os06g01920	expansin precursor, putative, expressed
OsKitaake11g214600	Chr11:26418237-26419235	OK	12.4211	1.41234	-3.13664	5e-05	0.0003055	yes	LOC_Os11g42550	dirigent, putative, expressed
OsKitaake12g047300	Chr12:3322282-3325447	OK	2.96228	0.338963	-3.12751	5e-05	0.0003055	yes	LOC_Os12g06660	actin, putative, expressed
OsKitaake01g433200	Chr1:39998788-40003723	OK	6.85983	0.798631	-3.10257	5e-05	0.0003055	yes	LOC_Os01g67120	rhodanese-like domain containing protein, putative, expressed
OsKitaake02g335800	Chr2:32766382-32768310	OK	2.26419	0.264319	-3.09865	0.0005	0.00241843	yes	LOC_Os02g51570	peptidyl-prolyl cis-trans isomerase, FKBP-type, putative, expressed
OsKitaake01g126800	Chr1:10033048-10035670	OK	12.2622	1.45266	-3.07745	5e-05	0.0003055	yes	LOC_Os01g17170	magnesium-protoporphyrin IX monomethyl ester cyclase,chloroplast precursor, putative, expressed
OsKitaake04g113200	Chr4:20839240-20840458	OK	1.85708	0.220494	-3.07423	0.00525	0.0182426	yes	LOC_Os04g32820	expressed protein
OsKitaake01g085500	Chr1:6766902-6773969	OK	1.82624	0.218227	-3.06497	0.00205	0.00818287	yes	LOC_Os01g12220	uncharacterized protein family UPF0016 domain containing protein, expressed
OsKitaake10g169500	Chr10:21408512-21409902	OK	35.9236	4.3304	-3.05236	5e-05	0.0003055	yes	LOC_Os10g38670	glutathione S-transferase, putative, expressed
OsKitaake03g052500	Chr3:3746552-3749039	OK	4.44973	0.539524	-3.04396	0.00015	0.000837468	yes	LOC_Os03g07100	LTPL82 - Protease inhibitor/seed storage/LTP family protein precursor, expressed
OsKitaake01g445500	Chr1:40879659-40880890	OK	54.0423	6.58569	-3.03668	5e-05	0.0003055	yes	LOC_Os01g68589	LTPL39 - Protease inhibitor/seed storage/LTP family protein precursor, expressed
OsKitaake06g202100	Chr6:22867766-22873304	OK	3.26933	0.399381	-3.03316	5e-05	0.0003055	yes	LOC_Os06g39230	aldehyde dehydrogenase, putative, expressed
OsKitaake08g112700	Chr8:14365738-14367143	OK	1.58909	0.195753	-3.0211	0.00295	0.011154	yes	LOC_Os08g23410	rubredoxin family protein, putative, expressed
OsKitaake04g078200	Chr4:15918128-15919790	OK	2.10701	0.260353	-3.01666	0.0016	0.00659482	yes	LOC_Os04g25970	cytokinin-O-glucosyltransferase 2, putative, expressed
OsKitaake06g007100	Chr6:710614-717386	OK	59.0968	7.31406	-3.01434	5e-05	0.0003055	yes	LOC_Os06g02210	bark storage protein A precursor, putative, expressed
OsKitaake06g000500	Chr6:168041-168981	OK	63.9688	7.93608	-3.01087	5e-05	0.0003055	yes	LOC_Os06g01210	plastocyanin, chloroplast precursor, putative, expressed
OsKitaake07g121100	Chr7:14030469-14031651	OK	66.7019	8.27704	-3.01054	5e-05	0.0003055	yes	LOC_Os07g25430	photosystem I reaction center subunit IV A, chloroplast precursor, putative, expressed
OsKitaake09g041900	Chr9:7283351-7285494	OK	3.33852	0.417468	-2.99947	5e-05	0.0003055	yes	LOC_Os09g12840	plant protein of unknown function domain containing protein, expressed
OsKitaake01g169900	Chr1:15581537-15583183	OK	5.28047	0.669392	-2.97974	5e-05	0.0003055	yes	LOC_Os01g27340	glutathione S-transferase, putative, expressed
OsKitaake04g127400	Chr4:21958439-21961474	OK	1.87193	0.237348	-2.97945	5e-05	0.0003055	yes	LOC_Os04g34460	PAP fibrillin family domain containing protein, expressed
OsKitaake01g346900	Chr1:33772543-33773020	OK	37.6565	4.79018	-2.97475	5e-05	0.0003055	yes	LOC_Os01g57040	expressed protein
OsKitaake09g117000	Chr9:16218687-16220232	OK	2.02008	0.259541	-2.96037	0.011	0.0338165	yes	LOC_Os09g27160	expressed protein
OsKitaake02g010900	Chr2:785709-787525	OK	4.95681	0.639826	-2.95366	0.00055	0.00263009	yes	LOC_Os02g02310	auxin-induced protein 5NG4, putative, expressed
OsKitaake03g171400	Chr3:12709925-12712660	OK	11.0242	1.43454	-2.94201	5e-05	0.0003055	yes	LOC_Os03g21970	basic helix-loop-helix domain containing protein, expressed
OsKitaake01g184500	Chr1:18378147-18381676	OK	2.0081	0.261714	-2.93977	0.00035	0.00176851	yes	LOC_Os10g42780	lrgB-like family protein, expressed
OsKitaake10g145600	Chr10:19671335-19675158	OK	8.25071	1.07541	-2.93963	5e-05	0.0003055	yes	LOC_Os10g35370	oxidoreductase, short chain dehydrogenase/reductase family domain containing family, expressed
OsKitaake06g059800	Chr6:4341601-4343253	OK	5.31228	0.693145	-2.9381	5e-05	0.0003055	yes	LOC_Os06g08640	transferase family protein, putative, expressed
OsKitaake01g458600	Chr1:41885675-41891791	OK	1.62264	0.212082	-2.93565	5e-05	0.0003055	yes	LOC_Os01g70520	Os1bglu5 - beta-glucosidase homologue, similar to G. max isohydroxyurate hydrolase, expressed
OsKitaake08g014600	Chr8:1096296-1097670	OK	14.0488	1.84416	-2.92941	5e-05	0.0003055	yes	LOC_Os08g02630	photosystem II core complex proteins psbY, chloroplast precursor, putative, expressed
OsKitaake11g196200	Chr11:24413607-24417768	OK	26.0937	3.46443	-2.91301	5e-05	0.0003055	yes	LOC_Os11g39990	patatin, putative, expressed
OsKitaake04g003500	Chr4:487525-491144	OK	23.2666	3.08915	-2.91298	5e-05	0.0003055	yes	LOC_Os04g01690	pyridoxal-dependent decarboxylase protein, putative, expressed
OsKitaake08g241500	Chr8:28473794-28479716	OK	1.25961	0.168443	-2.90264	0.00405	0.0146804	yes	LOC_Os08g43654	MATE efflux family protein, putative, expressed
OsKitaake07g003300	Chr7:374112-375235	OK	6.75637	0.905345	-2.89971	5e-05	0.0003055	yes	LOC_Os07g01480	oxygen evolving enhancer protein 3 domain containing protein, expressed
OsKitaake05g025700	Chr5:2304665-2306280	OK	21.5275	2.89284	-2.89562	5e-05	0.0003055	yes	LOC_Os05g04450	peroxidase precursor, putative, expressed
OsKitaake01g134400	Chr1:10891643-10893237	OK	7.6664	1.03084	-2.89473	5e-05	0.0003055	yes	LOC_Os01g18970	peroxidase precursor, putative, expressed
OsKitaake04g310200	Chr4:36051534-36053203	OK	1.50863	0.203166	-2.89251	0.00125	0.00534701	yes	LOC_Os04g58200	protochlorophyllide reductase A, chloroplast precursor, putative, expressed
OsKitaake06g274300	Chr6:29531824-29533432	OK	4.21724	0.568252	-2.8917	5e-05	0.0003055	yes	LOC_Os06g49160	thylakoid lumenal 16.5 kDa protein, chloroplast precursor, putative, expressed
OsKitaake12g170100	Chr12:21700222-21700773	OK	198.557	26.822	-2.88806	5e-05	0.0003055	yes	LOC_Os12g36210	inhibitor I family protein, putative, expressed
OsKitaake02g124400	Chr2:10459818-10462301	OK	1.39552	0.188611	-2.88731	0.00165	0.00678141	yes	LOC_Os02g17920	glyoxalase family protein, putative, expressed
OsKitaake03g173800	Chr3:12932389-12933022	OK	8.87978	1.20115	-2.88611	0.0024	0.00935073	yes	LOC_Os03g22360	expressed protein
OsKitaake06g161100	Chr6:17266362-17267649	OK	5.15049	0.697203	-2.88506	0.0009	0.00403199	yes	LOC_Os06g29470	peroxidase precursor, putative, expressed
OsKitaake11g123400	Chr11:15041588-15043103	OK	1.85839	0.252704	-2.87853	0.00525	0.0182426	yes	LOC_Os11g25990	indole-3-acetate beta-glucosyltransferase, putative, expressed
OsKitaake03g267400	Chr3:25307762-25309364	OK	6.55285	0.891682	-2.87752	5e-05	0.0003055	yes	LOC_Os03g43880	PLA IIIA/PLP7, putative, expressed
OsKitaake02g112500	Chr2:8951135-8954659	OK	7.66011	1.05255	-2.86347	5e-05	0.0003055	yes	LOC_Os02g15750	expressed protein
OsKitaake11g047900	Chr11:3468558-3485189	OK	139.976	19.4171	-2.84978	0.00735	0.0242723	yes	LOC_Os11g07020	fructose-bisphospate aldolase isozyme, putative, expressed
OsKitaake01g154400	Chr1:12938110-12942198	OK	2.0854	0.289562	-2.84838	0.00125	0.00534701	yes	LOC_Os01g22640	GDSL-like lipase/acylhydrolase, putative, expressed
OsKitaake03g350800	Chr3:33005078-33005983	OK	55.6657	7.73156	-2.84796	5e-05	0.0003055	yes	LOC_Os03g55720	cytochrome b6f complex subunit, putative, expressed
OsKitaake01g463500	Chr1:42169858-42171667	OK	16.9015	2.35474	-2.84351	5e-05	0.0003055	yes	LOC_Os01g71060	xylanase inhibitor, putative, expressed
OsKitaake06g093400	Chr6:7243581-7247958	OK	1.57566	0.220277	-2.83856	0.0041	0.0148192	yes	LOC_Os06g12980	cyclin, putative, expressed
OsKitaake03g365900	Chr3:33909068-33913162	OK	25.6821	3.60148	-2.8341	5e-05	0.0003055	yes	LOC_Os03g57220	hydroxyacid oxidase 1, putative, expressed
OsKitaake07g038200	Chr7:3040588-3042582	OK	3.9113	0.548802	-2.83329	5e-05	0.0003055	yes	LOC_Os07g06450	RNA recognition motif containing protein, putative, expressed
OsKitaake01g019300	Chr1:1572163-1573197	OK	30.5381	4.29928	-2.82844	5e-05	0.0003055	yes	LOC_Os01g03680	BBTI8 - Bowman-Birk type bran trypsin inhibitor precursor, expressed
OsKitaake09g098800	Chr9:14531924-14533610	OK	7.14752	1.0127	-2.81924	5e-05	0.0003055	yes	LOC_Os09g24840	GASR10 - Gibberellin-regulated GASA/GAST/Snakin family protein precursor, expressed
OsKitaake11g201500	Chr11:24795654-24797584	OK	1.70101	0.243035	-2.80715	0.0137	0.040473	yes	LOC_Os11g40600	expressed protein
OsKitaake01g395800	Chr1:37130937-37133878	OK	9.53761	1.36353	-2.80628	5e-05	0.0003055	yes	LOC_Os01g62490	laccase precursor protein, putative, expressed
OsKitaake11g141900	Chr11:18207671-18209518	OK	3.53888	0.506145	-2.80567	5e-05	0.0003055	yes	LOC_Os11g30910	sulfotransferase domain containing protein, expressed
OsKitaake01g342300	Chr1:33434510-33439369	OK	2.7164	0.388706	-2.80494	0.0055	0.0190068	yes	LOC_Os01g56570	xylosyltransferase, putative, expressed
OsKitaake02g331300	Chr2:32402859-32405481	OK	27.897	4.0102	-2.79837	5e-05	0.0003055	yes	LOC_Os02g51080	FAD binding domain containing protein, expressed
OsKitaake06g207200	Chr6:23499931-23505194	OK	5.86507	0.843362	-2.79792	5e-05	0.0003055	yes	LOC_Os06g40170	phospholipase D, putative, expressed
OsKitaake11g072000	Chr11:5906802-5907841	OK	79.8725	11.4866	-2.79775	5e-05	0.0003055	yes	LOC_Os11g10590	expressed protein
OsKitaake12g170200	Chr12:21704814-21705462	OK	67.9086	9.77252	-2.79679	5e-05	0.0003055	yes	LOC_Os12g36220	inhibitor I family protein, putative, expressed
OsKitaake01g305200	Chr1:30810898-30814786	OK	3.02716	0.43643	-2.79414	5e-05	0.0003055	yes	LOC_Os01g52170	expressed protein
OsKitaake07g245500	Chr7:26524831-26526656	OK	2.16079	0.312206	-2.79099	0.00695	0.0231936	yes	LOC_Os07g44480	peroxidase, putative, expressed
OsKitaake01g486200	Chr1:43712631-43714171	OK	1.53386	0.222179	-2.78738	0.0137	0.040473	yes	LOC_Os01g73630	rhoGAP domain containing protein, expressed
OsKitaake02g243400	Chr2:24490790-24493177	OK	9.29638	1.34881	-2.78499	5e-05	0.0003055	yes	LOC_Os02g39740	psaB translation factor, putative, expressed
OsKitaake01g180500	Chr1:17712829-17714335	OK	159.451	23.1536	-2.7838	5e-05	0.0003055	yes	LOC_Os01g31690	oxygen-evolving enhancer protein 1, chloroplast precursor, putative, expressed
OsKitaake12g135700	Chr12:18552158-18554878	OK	2.61871	0.381099	-2.78062	5e-05	0.0003055	yes	LOC_Os12g31460	heat shock protein DnaJ, putative, expressed
OsKitaake05g207700	Chr5:23717534-23720438	OK	3.81994	0.556895	-2.77807	5e-05	0.0003055	yes	LOC_Os05g40180	serine/threonine-protein kinase stt7, chloroplast precursor, putative, expressed
OsKitaake02g182800	Chr2:18443637-18445385	OK	2.75642	0.401965	-2.77765	5e-05	0.0003055	yes	LOC_Os02g30610	expressed protein
OsKitaake08g083400	Chr8:9155806-9169418	OK	2.56608	0.376065	-2.77051	5e-05	0.0003055	yes	LOC_Os08g14850	resistance protein, putative, expressed
OsKitaake05g040100	Chr5:3338231-3343074	OK	1.9052	0.280741	-2.76263	0.00065	0.00303141	yes	LOC_Os05g06140	lipase, putative, expressed
OsKitaake06g037900	Chr6:2769744-2772205	OK	2.25262	0.335609	-2.74675	5e-05	0.0003055	yes	LOC_Os06g05950	expressed protein
OsKitaake08g134500	Chr8:18083610-18092974	OK	1.92859	0.287408	-2.74638	5e-05	0.0003055	yes	LOC_Os08g28600	resistance protein, putative, expressed
OsKitaake01g467000	Chr1:42397050-42398888	OK	171.671	25.7213	-2.73861	5e-05	0.0003055	yes	LOC_Os01g71340	glycosyl hydrolases family 17, putative, expressed
OsKitaake11g009000	Chr11:732693-734247	OK	1.87232	0.281064	-2.73586	0.0017	0.00695499	yes	LOC_Os11g02530	WRKY40, expressed
OsKitaake09g192400	Chr9:21762178-21765281	OK	3.65712	0.550749	-2.73124	5e-05	0.0003055	yes	LOC_Os09g38090	expressed protein
OsKitaake04g101000	Chr4:19544542-19547036	OK	4.23057	0.637863	-2.72953	5e-05	0.0003055	yes	LOC_Os04g31040	violaxanthin de-epoxidase, putative, expressed
OsKitaake01g113600	Chr1:631964-633965	OK	2.63484	0.397448	-2.72887	5e-05	0.0003055	yes	LOC_Os01g02110	helix-loop-helix DNA-binding domain containing protein, expressed
OsKitaake02g305900	Chr2:30127003-30128811	OK	4.31708	0.654458	-2.72168	5e-05	0.0003055	yes	LOC_Os02g48060	helix-loop-helix DNA-binding domain containing protein, expressed
OsKitaake05g170300	Chr5:21134761-21136367	OK	8.03256	1.21803	-2.72131	5e-05	0.0003055	yes	LOC_Os05g35470	dienelactone hydrolase family protein, expressed
OsKitaake03g131900	Chr3:9682432-9684505	OK	3.64731	0.556034	-2.71359	5e-05	0.0003055	yes	LOC_Os03g17174	PsbP, putative, expressed
OsKitaake04g038500	Chr4:7653845-7662442	OK	1.72218	0.262605	-2.71327	5e-05	0.0003055	yes	LOC_Os02g01100	transmembrane amino acid transporter protein, putative, expressed
OsKitaake01g021700	Chr1:1815954-1816960	OK	122.895	18.7775	-2.71035	5e-05	0.0003055	yes	LOC_Os01g04050	BBTI12 - Bowman-Birk type bran trypsin inhibitor precursor, expressed
OsKitaake02g124100	Chr2:10440867-10442707	OK	1.80264	0.275813	-2.70834	0.0116	0.0353376	yes	LOC_Os02g17880	glycosyl hydrolases family 16, putative, expressed
OsKitaake02g156100	Chr2:14459847-14460825	OK	1.21579	0.186065	-2.70801	0.00905	0.0288064	yes	LOC_Os02g24720	LTPL21 - Protease inhibitor/seed storage/LTP family protein precursor, expressed
OsKitaake01g485300	Chr1:43672114-43673073	OK	3.99091	0.611087	-2.70727	0.0004	0.00198798	yes	LOC_Os01g73540	YGGT family protein, putative, expressed
OsKitaake12g011900	Chr12:837861-842838	OK	1.46393	0.224812	-2.70306	0.0029	0.0109939	yes	LOC_Os12g02380	elongation factor P, putative, expressed
OsKitaake10g099300	Chr10:15428597-15430817	OK	3.68253	0.566608	-2.70027	5e-05	0.0003055	yes	LOC_Os10g28420	IQ calmodulin-binding motif family protein, putative, expressed
OsKitaake04g208400	Chr4:28007887-28010154	OK	5.09806	0.785182	-2.69885	5e-05	0.0003055	yes	LOC_Os04g45270	aspartyl protease family protein, putative, expressed
OsKitaake01g440200	Chr1:40523911-40525104	OK	3.69485	0.57102	-2.6939	0.0002	0.00108424	yes	LOC_Os01g67950	ubiquitin family protein, putative, expressed
OsKitaake04g318900	Chr4:36633573-36635203	OK	319.536	49.4073	-2.69318	5e-05	0.0003055	yes	LOC_Os04g59260	peroxidase precursor, putative, expressed
OsKitaake05g217800	Chr5:24905619-24906170	OK	31.6782	4.9204	-2.68664	5e-05	0.0003055	yes
OsKitaake09g173800	Chr9:20548911-20551951	OK	2.3155	0.359849	-2.68586	5e-05	0.0003055	yes	LOC_Os09g36040	rhodanese-like domain containing protein, putative, expressed
OsKitaake02g291700	Chr2:29008122-29013967	OK	6.09479	0.947722	-2.68504	5e-05	0.0003055	yes	LOC_Os02g46260	OsSCP9 - Putative Serine Carboxypeptidase homologue, expressed
OsKitaake01g016700	Chr1:1386972-1388202	OK	579.359	90.1495	-2.68407	5e-05	0.0003055	yes	LOC_Os01g03360	BBTI5 - Bowman-Birk type bran trypsin inhibitor precursor, expressed
OsKitaake05g286400	Chr5:29886119-29892316	OK	3.18188	0.495915	-2.68171	5e-05	0.0003055	yes	LOC_Os05g51620	expressed protein
OsKitaake11g095501	Chr11:8952580-8956522	OK	10.2675	1.60117	-2.68089	5e-05	0.0003055	yes	LOC_Os11g15340	SAM dependent carboxyl methyltransferase family protein, putative, expressed
OsKitaake04g208100	Chr4:27981402-27982909	OK	2.27915	0.355789	-2.6794	5e-05	0.0003055	yes	LOC_Os04g45210	peroxisomal biogenesis factor 11, putative, expressed
OsKitaake01g374750	Chr1:35481737-35487521	OK	1.21407	0.189669	-2.6783	5e-05	0.0003055	yes	LOC_Os01g59840	Os1bglu3 - beta-glucosidase homologue, similar to G. max isohydroxyurate hydrolase, expressed
OsKitaake04g184000	Chr4:26124984-26125709	OK	1.44976	0.226866	-2.67591	0.00925	0.0293431	yes	LOC_Os04g41980	ATOZI1, putative, expressed
OsKitaake11g218000	Chr11:26790730-26792467	OK	2.96024	0.464143	-2.67307	0.01485	0.0432521	yes	LOC_Os11g43200	tropinone reductase 2, putative, expressed
OsKitaake01g413300	Chr1:38675751-38677742	OK	24.7355	3.88588	-2.67027	5e-05	0.0003055	yes	LOC_Os01g64840	aspartic proteinase nepenthesin-1 precursor, putative, expressed
OsKitaake08g250600	Chr8:28964967-28965973	OK	47.8502	7.54649	-2.66465	5e-05	0.0003055	yes	LOC_Os08g44680	photosystem I reaction center subunit II, chloroplast precursor, putative, expressed
OsKitaake03g311400	Chr3:29782554-29785310	OK	8.30425	1.31043	-2.66381	5e-05	0.0003055	yes	LOC_Os03g50310	CCT/B-box zinc finger protein, putative, expressed
OsKitaake03g027200	Chr3:1907516-1909277	OK	1.87344	0.295702	-2.66347	0.0001	0.000580162	yes	LOC_Os03g03990	signal recognition particle 43 kDa protein, chloroplast precursor, putative, expressed
OsKitaake02g269900	Chr2:27035491-27038491	OK	9.60725	1.51943	-2.66059	5e-05	0.0003055	yes	LOC_Os02g43600	50S ribosomal protein L19, chloroplast precursor, putative, expressed
OsKitaake03g039700	Chr3:2813090-2814401	OK	20.9839	3.3452	-2.64912	5e-05	0.0003055	yes	LOC_Os03g05500	DUF260 domain containing protein, putative, expressed
OsKitaake04g279800	Chr4:33694022-33694961	OK	17.928	2.86304	-2.64659	5e-05	0.0003055	yes	LOC_Os04g54620	expressed protein
OsKitaake01g149500	Chr1:12331687-12332832	OK	20.0252	3.2154	-2.63875	5e-05	0.0003055	yes
OsKitaake08g174200	Chr8:22704417-22705506	OK	3.89532	0.625505	-2.63865	0.00125	0.00534701	yes	LOC_Os08g35110	OsSAUR33 - Auxin-responsive SAUR gene family member, expressed
OsKitaake01g081200	Chr1:6422287-6425632	OK	1.40465	0.226349	-2.63359	0.00235	0.00918089	yes	LOC_Os01g11710	GDSL-like lipase/acylhydrolase, putative, expressed
OsKitaake03g294200	Chr3:28408212-28410114	OK	2.12761	0.342945	-2.63319	0.0004	0.00198798	yes	LOC_Os03g48050	RNA methyltransferase, TrmH family protein, putative, expressed
OsKitaake10g185300	Chr10:22474329-22475070	OK	86.4845	13.9854	-2.62852	5e-05	0.0003055	yes	LOC_Os10g40480	LTPL143 - Protease inhibitor/seed storage/LTP family protein precursor, expressed
OsKitaake01g034900	Chr1:2759059-2762408	OK	2.21075	0.358012	-2.62646	5e-05	0.0003055	yes	LOC_Os01g05720	expressed protein
OsKitaake11g046300	Chr11:3336994-3339626	OK	1.67153	0.270791	-2.62591	0.00045	0.00219985	yes	LOC_Os11g06840	ZOS11-01 - C2H2 zinc finger protein, expressed
OsKitaake11g166600	Chr11:21036652-21036991	OK	224.048	36.4358	-2.62038	5e-05	0.0003055	yes	LOC_Os11g35350	expressed protein
OsKitaake03g398101	Chr3:36046894-36051210	OK	4.6851	0.762047	-2.62013	0.0021	0.00835453	yes	LOC_Os03g61090	expressed protein
OsKitaake11g213300	Chr11:26328720-26341100	OK	10.1188	1.65022	-2.61631	5e-05	0.0003055	yes	LOC_Os11g42430	transporter family protein, putative, expressed
OsKitaake05g156600	Chr5:19743123-19746111	OK	5.70501	0.936966	-2.60616	5e-05	0.0003055	yes	LOC_Os05g33520	expressed protein
OsKitaake02g296900	Chr2:29478930-29481360	OK	1.54705	0.254548	-2.60351	0.0011	0.00478343	yes	LOC_Os02g46980	pentatricopeptide, putative, expressed
OsKitaake04g318500	Chr4:36580652-36582427	OK	98.7266	16.3415	-2.5949	5e-05	0.0003055	yes	LOC_Os04g59160	peroxidase precursor, putative, expressed
OsKitaake01g041700	Chr1:3196547-3197788	OK	26.8557	4.46529	-2.5884	5e-05	0.0003055	yes	LOC_Os01g06580	fasciclin domain containing protein, expressed
OsKitaake01g343300	Chr1:33534380-33535292	OK	62.6598	10.4213	-2.58801	5e-05	0.0003055	yes	LOC_Os01g56680	photosystem II reaction center W protein, chloroplast precursor, putative, expressed
OsKitaake06g265700	Chr6:28762905-28764431	OK	27.0521	4.53374	-2.57697	5e-05	0.0003055	yes	LOC_Os06g48010	peroxidase precursor, putative, expressed
OsKitaake04g020400	Chr4:4189491-4191976	OK	1.81326	0.304166	-2.57565	5e-05	0.0003055	yes	LOC_Os04g06900	expressed protein
OsKitaake06g067300	Chr6:5004826-5007680	OK	4.41893	0.741371	-2.57543	5e-05	0.0003055	yes	LOC_Os06g09610	peroxiredoxin, putative, expressed
OsKitaake02g262200	Chr2:26321138-26322201	OK	5.38938	0.905689	-2.57303	5e-05	0.0003055	yes	LOC_Os02g42570	ferredoxin-thioredoxin reductase, variable chain, putative, expressed
OsKitaake08g234300	Chr8:27965446-27968391	OK	2.05873	0.348456	-2.5627	5e-05	0.0003055	yes	LOC_Os08g42850	peptidyl-prolyl cis-trans isomerase, FKBP-type, putative, expressed
OsKitaake03g141100	Chr3:10336636-10337980	OK	34.8329	5.90807	-2.55969	5e-05	0.0003055	yes
OsKitaake07g241500	Chr7:26269924-26270437	OK	6.1985	1.05164	-2.55928	0.00635	0.0214376	yes	LOC_Os07g44010	expressed protein
OsKitaake02g102300	Chr2:7839893-7842475	OK	73.6173	12.4916	-2.55908	5e-05	0.0003055	yes	LOC_Os02g14160	peroxidase precursor, putative, expressed
OsKitaake06g255700	Chr6:28130788-28142428	OK	70.6553	12.0016	-2.55757	5e-05	0.0003055	yes	LOC_Os06g46799	peroxidase precursor, putative, expressed
OsKitaake09g070500	Chr9:11365767-11366154	OK	31.1545	5.2934	-2.55717	5e-05	0.0003055	yes	LOC_Os07g44010	expressed protein
OsKitaake09g035300	Chr9:6135113-6137167	OK	2.49171	0.423801	-2.55568	5e-05	0.0003055	yes	LOC_Os09g11170	protein binding protein, putative, expressed
OsKitaake03g302800	Chr3:29130405-29134179	OK	5.4802	0.933012	-2.55426	5e-05	0.0003055	yes	LOC_Os03g49220	adenylosuccinate synthetase, chloroplast precursor, putative, expressed
OsKitaake05g187500	Chr5:22747147-22751357	OK	2.54572	0.43474	-2.54985	5e-05	0.0003055	yes	LOC_Os05g38570	riboflavin biosynthesis protein ribAB, chloroplast precursor, putative, expressed
OsKitaake05g099100	Chr5:12843236-12849193	OK	7.7731	1.33572	-2.54087	5e-05	0.0003055	yes	LOC_Os05g22614	PTAC16, putative, expressed
OsKitaake03g132400	Chr3:9727781-9730750	OK	1.28082	0.22012	-2.54071	0.00055	0.00263009	yes	LOC_Os03g17230	NAD dependent epimerase/dehydratase family domain containing protein, expressed
OsKitaake10g169900	Chr10:21427468-21428803	OK	9.15931	1.57725	-2.53783	5e-05	0.0003055	yes	LOC_Os10g38720	glutathione S-transferase, putative, expressed
OsKitaake06g021300	Chr6:1769173-1770761	OK	1.41588	0.244685	-2.5327	0.00395	0.0143615	yes	LOC_Os06g04150	magnesium-protoporphyrin O-methyltransferase, putative, expressed
OsKitaake01g462700	Chr1:42123298-42126105	OK	6.09711	1.05604	-2.52947	5e-05	0.0003055	yes	LOC_Os01g70970	protein kinase, putative, expressed
OsKitaake02g229700	Chr2:23433960-23436702	OK	1.1223	0.194876	-2.52583	0.00445	0.0158892	yes	LOC_Os02g38040	leucine-rich repeat family protein, putative, expressed
OsKitaake10g134500	Chr10:18887072-18888360	OK	1.47338	0.256122	-2.52423	0.0114	0.034832	yes	LOC_Os10g34000	aquaporin protein, putative, expressed
OsKitaake04g219200	Chr4:29025389-29026225	OK	52.1322	9.07622	-2.52201	5e-05	0.0003055	yes	LOC_Os04g46810	LTPL120 - Protease inhibitor/seed storage/LTP family protein precursor, expressed
OsKitaake11g054300	Chr11:3951870-3952951	OK	2.78413	0.4849	-2.52147	0.0005	0.00241843	yes	LOC_Os11g07770	dirigent, putative, expressed
OsKitaake09g130900	Chr9:17416420-17419193	OK	9.00076	1.57213	-2.51733	5e-05	0.0003055	yes	LOC_Os09g29100	cyclin, putative, expressed
OsKitaake12g044000	Chr12:2989309-2990850	OK	1.33441	0.236296	-2.49753	0.0118	0.0358452	yes	LOC_Os12g06150	DUF623 domain containing protein, expressed
OsKitaake03g120900	Chr3:8839004-8841201	OK	3.24912	0.575463	-2.49725	5e-05	0.0003055	yes	LOC_Os03g15790	ZOS3-08 - C2H2 zinc finger protein, expressed
OsKitaake07g174800	Chr7:21126783-21129456	OK	213.402	37.8277	-2.49606	5e-05	0.0003055	yes	LOC_Os07g35480	glucan endo-1,3-beta-glucosidase precursor, putative, expressed
OsKitaake12g091600	Chr12:9397515-9400071	OK	1.77191	0.315798	-2.48823	5e-05	0.0003055	yes	LOC_Os12g17160	flavonol sulfotransferase, putative, expressed
OsKitaake01g457600	Chr1:41828061-41834137	OK	4.1187	0.734961	-2.48645	0.0001	0.000580162	yes	LOC_Os01g70400	expressed protein
OsKitaake06g092400	Chr6:7166410-7167810	OK	1.76709	0.317282	-2.47754	0.00905	0.0288064	yes	LOC_Os06g12840	expressed protein
OsKitaake03g351400	Chr3:33037913-33038814	OK	1.64604	0.296791	-2.47148	0.00905	0.0288064	yes	LOC_Os03g55776	expressed protein
OsKitaake10g153700	Chr10:20198022-20198804	OK	3.27056	0.590352	-2.46989	0.00435	0.0155891	yes	LOC_Os10g36360	expressed protein
OsKitaake03g154700	Chr3:11282518-11283147	OK	4.83326	0.873766	-2.46768	0.00075	0.00344177	yes	LOC_Os03g19820	expressed protein
OsKitaake11g202300	Chr11:24871994-24877851	OK	4.31563	0.783537	-2.4615	5e-05	0.0003055	yes	LOC_Os11g40690	dehydrogenase, putative, expressed
OsKitaake03g325900	Chr3:31057997-31059402	OK	3.50463	0.636414	-2.46122	5e-05	0.0003055	yes	LOC_Os03g52130	expressed protein
OsKitaake08g194155	Chr8:24960758-24961504	OK	1.69018	0.306999	-2.46087	0.0063	0.0212889	yes	LOC_Os09g11970	keratin, type II cytoskeletal 2 epidermal, putative, expressed
OsKitaake07g219100	Chr7:24614091-24615834	OK	6.27674	1.14489	-2.4548	5e-05	0.0003055	yes	LOC_Os07g41050	NAD dependent epimerase/dehydratase family protein, putative, expressed
OsKitaake05g121600	Chr5:15809282-15812469	OK	5.9165	1.08237	-2.45056	5e-05	0.0003055	yes	LOC_Os05g27100	expressed protein
OsKitaake07g002400	Chr7:282172-288420	OK	3.33814	0.611737	-2.44806	5e-05	0.0003055	yes	LOC_Os07g01340	gibberellin 2-beta-dioxygenase 7, putative, expressed
OsKitaake07g249200	Chr7:26760746-26761771	OK	16.6773	3.06802	-2.44251	5e-05	0.0003055	yes	LOC_Os07g44250	dirigent, putative, expressed
OsKitaake01g347900	Chr1:33855146-33856671	OK	2.34338	0.4321	-2.43916	0.00135	0.00570551	yes	LOC_Os01g57150	SR protein related family member, putative, expressed
OsKitaake06g076000	Chr6:5770212-5771329	OK	3.2138	0.595621	-2.43181	0.0009	0.00403199	yes	LOC_Os06g10780	AP2 domain containing protein, expressed
OsKitaake09g176200	Chr9:20735730-20736990	OK	4.89044	0.908642	-2.42818	0.00055	0.00263009	yes	LOC_Os09g36280	glycosyl hydrolases family 17, putative, expressed
OsKitaake08g061100	Chr8:5605658-5607322	OK	2.11223	0.392458	-2.42816	5e-05	0.0003055	yes	LOC_Os08g09570	expressed protein
OsKitaake06g128400	Chr6:11774224-11775701	OK	35.6327	6.62239	-2.42778	5e-05	0.0003055	yes	LOC_Os06g20150	peroxidase precursor, putative, expressed
OsKitaake04g307100	Chr4:35839011-35842816	OK	2.22972	0.415036	-2.42555	5e-05	0.0003055	yes	LOC_Os04g57860	endoglucanase precursor, putative, expressed
OsKitaake06g240200	Chr6:26812700-26814020	OK	4.63794	0.864467	-2.4236	5e-05	0.0003055	yes	LOC_Os06g44930	expressed protein
OsKitaake06g005100	Chr6:568595-570567	OK	3.19244	0.595687	-2.42203	5e-05	0.0003055	yes	LOC_Os02g45710	zinc finger, C3HC4 type domain containing protein, expressed
OsKitaake06g262800	Chr6:28600848-28601763	OK	9.61971	1.79919	-2.41864	5e-05	0.0003055	yes
OsKitaake08g001500	Chr8:110029-111169	OK	5.7204	1.07082	-2.41741	0.00055	0.00263009	yes	LOC_Os08g01160	membrane associated DUF588 domain containing protein, putative, expressed
OsKitaake06g167000	Chr6:18235750-18239439	OK	5.50535	1.03157	-2.416	5e-05	0.0003055	yes	LOC_Os06g30730	ABC-2 type transporter domain containing protein, expressed
OsKitaake06g266500	Chr6:28878366-28880147	OK	37.5129	7.04385	-2.41295	5e-05	0.0003055	yes	LOC_Os06g48160	glycosyl hydrolases family 16, putative, expressed
OsKitaake10g000100	Chr10:51268-63745	OK	4.79998	0.902394	-2.4112	5e-05	0.0003055	yes	LOC_Os10g01044	isoflavone reductase, putative, expressed
OsKitaake09g105900	Chr9:15157627-15161792	OK	6.42941	1.21233	-2.40691	5e-05	0.0003055	yes	LOC_Os09g25810	nodulin, putative, expressed
OsKitaake07g072500	Chr7:6021842-6024723	OK	6.17609	1.16865	-2.40185	5e-05	0.0003055	yes	LOC_Os07g11110	NAD dependent epimerase/dehydratase family protein, putative, expressed
OsKitaake11g087800	Chr11:7915897-7918497	OK	27.5679	5.21952	-2.401	5e-05	0.0003055	yes	LOC_Os11g13890	chlorophyll A-B binding protein, putative, expressed
OsKitaake07g029100	Chr7:2127076-2128868	OK	48.6247	9.23651	-2.39627	5e-05	0.0003055	yes	LOC_Os07g04840	PsbP, putative, expressed
OsKitaake05g202400	Chr5:24732436-24734345	OK	2.12982	0.405123	-2.3943	5e-05	0.0003055	yes	LOC_Os05g42060	UDP-glucoronosyl/UDP-glucosyl transferase, putative, expressed
OsKitaake04g002700	Chr4:399212-400119	OK	2.25853	0.430346	-2.39181	0.01225	0.0369252	yes	LOC_Os04g01550	peroxidase precursor, putative, expressed
OsKitaake03g279500	Chr3:27114721-27115875	OK	128.516	24.5679	-2.3871	5e-05	0.0003055	yes	LOC_Os03g46070	thaumatin, putative, expressed
OsKitaake01g135600	Chr1:11036323-11039300	OK	7.31399	1.39949	-2.38576	5e-05	0.0003055	yes	LOC_Os01g19220	beta-D-xylosidase, putative, expressed
OsKitaake03g215400	Chr3:17487779-17489127	OK	1.7502	0.335557	-2.38289	0.0016	0.00659482	yes	LOC_Os03g29970	histone-like transcription factor and archaeal histone, putative, expressed
OsKitaake01g175500	Chr1:16302776-16308103	OK	1.88181	0.360877	-2.38254	0.0001	0.000580162	yes	LOC_Os01g28540	stress regulated protein, putative, expressed
OsKitaake01g172600	Chr1:15818867-15835823	OK	5.10855	0.981584	-2.37973	5e-05	0.0003055	yes	LOC_Os01g27750	bifunctional 3-dehydroquinate dehydratase/shikimate dehydrogenase,chloroplast precursor, putative, expressed
OsKitaake01g095200	Chr1:7583158-7585305	OK	4.47594	0.86005	-2.3797	5e-05	0.0003055	yes	LOC_Os01g13390	expressed protein
OsKitaake01g392966	Chr1:36906304-36907098	OK	24.1169	4.65565	-2.37299	5e-05	0.0003055	yes	LOC_Os01g62110	expressed protein
OsKitaake07g281600	Chr7:29321178-29324031	OK	2.75879	0.533305	-2.371	5e-05	0.0003055	yes	LOC_Os07g49000	DNAJ heat shock N-terminal domain-containing protein, putative, expressed
OsKitaake08g001600	Chr8:111169-112123	OK	3.19858	0.619625	-2.36797	0.0032	0.0119624	yes	LOC_Os08g01170	acetyltransferase, GNAT family, putative, expressed
OsKitaake03g043800	Chr3:3118081-3119524	OK	13.8858	2.69926	-2.36298	5e-05	0.0003055	yes	LOC_Os03g06040	expansin precursor, putative, expressed
OsKitaake10g084000	Chr10:13765361-13767299	OK	4.9331	0.960694	-2.36035	5e-05	0.0003055	yes	LOC_Os10g25400	GDSL-like lipase/acylhydrolase, putative, expressed
OsKitaake02g005600	Chr2:371690-375866	OK	22.5948	4.40785	-2.35785	5e-05	0.0003055	yes	LOC_Os02g01590	glycosyl hydrolases, putative, expressed
OsKitaake02g150300	Chr2:13679334-13681798	OK	1.76856	0.345409	-2.3562	0.0001	0.000580162	yes	LOC_Os01g02870	auxin-induced protein 5NG4, putative, expressed
OsKitaake05g217700	Chr5:24904224-24904877	OK	46.032	8.99571	-2.35533	5e-05	0.0003055	yes
OsKitaake05g113500	Chr5:14893889-14897979	OK	4.62289	0.904203	-2.35408	5e-05	0.0003055	yes	LOC_Os05g25540	STRUBBELIG-RECEPTOR FAMILY 6 precursor, putative, expressed
OsKitaake02g062000	Chr2:4425101-4426348	OK	4.72021	0.924731	-2.35175	5e-05	0.0003055	yes	LOC_Os02g08220	expressed protein
OsKitaake03g423500	Chr3:37685339-37686406	OK	7.96967	1.5655	-2.3479	5e-05	0.0003055	yes	LOC_Os03g64260	AP2 domain containing protein, expressed
OsKitaake03g389200	Chr3:35514668-35516613	OK	17.5551	3.45045	-2.34704	5e-05	0.0003055	yes	LOC_Os03g60100	50S ribosomal protein L17, putative, expressed
OsKitaake06g275600	Chr6:29614958-29617314	OK	5.74444	1.13131	-2.34417	5e-05	0.0003055	yes	LOC_Os06g49300	glycosyltransferase protein, putative, expressed
OsKitaake10g006200	Chr10:875427-877023	OK	9.56468	1.88901	-2.34009	5e-05	0.0003055	yes	LOC_Os10g02380	oxidoreductase, aldo/keto reductase family protein, putative, expressed
OsKitaake09g207300	Chr9:22607598-22609009	OK	1.55976	0.308274	-2.33904	0.00785	0.0256476	yes	LOC_Os09g39720	1-aminocyclopropane-1-carboxylate oxidase, putative, expressed
OsKitaake01g304900	Chr1:30790607-30796838	OK	10.6682	2.109	-2.33868	5e-05	0.0003055	yes	LOC_Os01g52130	sulfate transporter, putative, expressed
OsKitaake07g101800	Chr7:10646303-10659928	OK	4.08499	0.808005	-2.3379	5e-05	0.0003055	yes	LOC_Os07g18120	aldehyde oxidase, putative, expressed
OsKitaake06g142900	Chr6:13659915-13661425	OK	401.591	79.4677	-2.33729	5e-05	0.0003055	yes	LOC_Os06g22960	aquaporin protein, putative, expressed
OsKitaake06g089700	Chr6:6929743-6930804	OK	5.90746	1.16959	-2.33654	5e-05	0.0003055	yes	LOC_Os06g12500	membrane associated DUF588 domain containing protein, putative, expressed
OsKitaake06g080600	Chr6:6112983-6123934	OK	1.08485	0.215242	-2.33347	5e-05	0.0003055	yes	LOC_Os06g11330	OsMADS55 - MADS-box family gene with MIKCc type-box, expressed
OsKitaake04g206425	Chr4:27872899-27875117	OK	11.2066	2.22733	-2.33096	5e-05	0.0003055	yes	LOC_Os04g44980	short-chain dehydrogenase/reductase, putative, expressed
OsKitaake09g129700	Chr9:17268873-17273530	OK	3.09844	0.61766	-2.32666	5e-05	0.0003055	yes	LOC_Os09g28850	expressed protein
OsKitaake04g281800	Chr4:33855192-33856483	OK	4.23165	0.845149	-2.32394	5e-05	0.0003055	yes	LOC_Os04g54900	bHLH family protein, putative, expressed
OsKitaake07g255400	Chr7:27460222-27465836	OK	2.29477	0.458576	-2.32312	5e-05	0.0003055	yes	LOC_Os07g46080	expressed protein
OsKitaake05g025600	Chr5:2299162-2300648	OK	98.9995	19.7889	-2.32273	5e-05	0.0003055	yes	LOC_Os05g04440	peroxidase precursor, putative, expressed
OsKitaake09g146900	Chr9:18621100-18625144	OK	2.92048	0.584516	-2.32089	0.0002	0.00108424	yes	LOC_Os09g31410	Os9bglu29 - beta-glucosidase homologue, similar to Os4bglu12 exoglucanase, expressed
OsKitaake01g092300	Chr1:7385092-7385674	OK	6.62164	1.327	-2.31902	0.00195	0.00782877	yes	LOC_Os01g13040	expressed protein
OsKitaake12g037700	Chr12:2523230-2525159	OK	3.31972	0.665636	-2.31825	5e-05	0.0003055	yes	LOC_Os12g05380	glycosyltransferase, putative, expressed
OsKitaake03g022400	Chr3:1589711-1594391	OK	1.68507	0.3384	-2.31601	5e-05	0.0003055	yes	LOC_Os03g03470	expressed protein
OsKitaake09g018900	Chr9:3631392-3640680	OK	8.07357	1.62215	-2.3153	5e-05	0.0003055	yes	LOC_Os09g07020	oxidoreductase, putative, expressed
OsKitaake08g244800	Chr8:28574934-28575666	OK	2.22638	0.447421	-2.31499	0.0073	0.0241405	yes	LOC_Os08g43980	carrier, putative, expressed
OsKitaake05g051700	Chr5:4444928-4451291	OK	2.44612	0.491858	-2.31418	5e-05	0.0003055	yes	LOC_Os05g07764	carboxyl-terminal proteinase, putative, expressed
OsKitaake01g167100	Chr1:14768283-14775521	OK	1.70184	0.343024	-2.31072	5e-05	0.0003055	yes	LOC_Os01g25600	tetratricopeptide repeat domain containing protein, expressed
OsKitaake02g342800	Chr2:33287171-33289360	OK	4.83666	0.975403	-2.30994	5e-05	0.0003055	yes	LOC_Os02g52450	regulator of ribonuclease, putative, expressed
OsKitaake09g140700	Chr9:18205992-18207296	OK	36.3405	7.3469	-2.30637	5e-05	0.0003055	yes	LOC_Os09g30340	photosystem I reaction center subunit, chloroplast precursor, putative, expressed
OsKitaake03g103300	Chr3:7413270-7417881	OK	2.90076	0.587455	-2.30388	5e-05	0.0003055	yes	LOC_Os03g13400	ZOS3-06 - C2H2 zinc finger protein, expressed
OsKitaake03g190900	Chr3:14678760-14680867	OK	14.9005	3.01767	-2.30386	5e-05	0.0003055	yes	LOC_Os03g25320	peroxidase precursor, putative, expressed
OsKitaake02g346500	Chr2:33525173-33526615	OK	1.36552	0.276807	-2.30249	0.0037	0.0135789	yes	LOC_Os06g10780	AP2 domain containing protein, expressed
OsKitaake09g044900	Chr9:7912910-7916838	OK	6.15657	1.25141	-2.29857	5e-05	0.0003055	yes	LOC_Os09g13650	microtubule-associated protein, putative, expressed
OsKitaake08g142400	Chr8:19372160-19374623	OK	6.32626	1.28731	-2.29699	5e-05	0.0003055	yes	LOC_Os08g30520	plant protein of unknown function domain containing protein, expressed
OsKitaake11g053800	Chr11:3912867-3913810	OK	5.80757	1.18223	-2.29642	0.0002	0.00108424	yes	LOC_Os11g07680	dirigent, putative, expressed
OsKitaake01g054300	Chr1:4021451-4031694	OK	4.82162	0.982769	-2.29459	0.0021	0.00835453	yes	LOC_Os01g08130	phototropic-responsive NPH3 family protein, putative, expressed
OsKitaake04g142900	Chr4:23294073-23298421	OK	1.70685	0.348138	-2.29361	5e-05	0.0003055	yes	ChrSy.fgenesh.mRNA8	expressed protein
OsKitaake07g272800	Chr7:28642838-28644793	OK	223.524	45.6081	-2.29307	5e-05	0.0003055	yes	LOC_Os07g47990	peroxidase precursor, putative, expressed
OsKitaake03g100800	Chr3:7244868-7246743	OK	1.24584	0.255079	-2.28811	0.0072	0.023876	yes	LOC_Os03g13080	LYK, putative, expressed
OsKitaake04g292500	Chr4:34943555-34944266	OK	3.61625	0.741091	-2.28677	0.0109	0.0335571	yes
OsKitaake02g118200	Chr2:9690477-9691379	OK	3.39483	0.698932	-2.28012	0.00195	0.00782877	yes	LOC_Os02g16780	expansin precursor, putative, expressed
OsKitaake10g001300	Chr10:214185-214914	OK	1.20117	0.24751	-2.27888	0.01695	0.0482123	yes
OsKitaake01g343100	Chr1:33519425-33522811	OK	1.20708	0.249134	-2.27653	5e-05	0.0003055	yes	LOC_Os01g56660	expressed protein
OsKitaake03g101800	Chr3:7300953-7303515	OK	8.59186	1.77581	-2.27449	5e-05	0.0003055	yes	LOC_Os03g13200	peroxidase precursor, putative, expressed
OsKitaake07g157200	Chr7:19385653-19387452	OK	9.8921	2.04697	-2.27278	5e-05	0.0003055	yes	LOC_Os07g32620	anthocyanidin 5,3-O-glucosyltransferase, putative, expressed
OsKitaake03g229300	Chr3:19830650-19834778	OK	14.5644	3.0238	-2.26801	5e-05	0.0003055	yes	LOC_Os03g34040	ribosomal protein, putative, expressed
OsKitaake05g029000	Chr5:2567860-2570683	OK	9.84786	2.04884	-2.265	5e-05	0.0003055	yes	LOC_Os05g04820	MYB family transcription factor, putative, expressed
OsKitaake03g015000	Chr3:989889-992056	OK	15.048	3.13119	-2.26479	5e-05	0.0003055	yes	LOC_Os03g02590	peroxisomal biogenesis factor 11, putative, expressed
OsKitaake08g207500	Chr8:26101106-26109603	OK	6.34867	1.32114	-2.26467	5e-05	0.0003055	yes	LOC_Os08g39870	Os8bglu28 - beta-glucosidase homologue, similar to Os4bglu12 exoglucanase, expressed
OsKitaake04g270100	Chr4:33164020-33166497	OK	2.29024	0.47714	-2.26302	0.00015	0.000837468	yes	LOC_Os04g53490	OsCHL Chloroplastic lipocalin, expressed
OsKitaake07g181700	Chr7:21701727-21702911	OK	1.50401	0.314034	-2.25982	0.0073	0.0241405	yes	LOC_Os07g36430	expressed protein
OsKitaake07g242200	Chr7:26318643-26320904	OK	5.54054	1.15854	-2.25772	5e-05	0.0003055	yes	LOC_Os07g44090	myb-related protein Hv33, putative, expressed
OsKitaake03g161200	Chr3:11839322-11845814	OK	9.335	1.95504	-2.25545	5e-05	0.0003055	yes	LOC_Os03g20700	magnesium-chelatase, putative, expressed
OsKitaake10g046400	Chr10:6937771-6940132	OK	18.2476	3.82414	-2.2545	5e-05	0.0003055	yes	LOC_Os10g11730	LTPL88 - Protease inhibitor/seed storage/LTP family protein precursor, expressed
OsKitaake07g257100	Chr7:27583652-27586442	OK	1.23325	0.258569	-2.25385	0.0009	0.00403199	yes	LOC_Os07g46330	uncharacterized UPF0114 domain containing protein, expressed
OsKitaake01g273350	Chr1:28083413-28084641	OK	9.26089	1.94873	-2.24862	5e-05	0.0003055	yes	LOC_Os01g47780	fasciclin domain containing protein, expressed
OsKitaake02g333000	Chr2:32580688-32582047	OK	8.47831	1.78685	-2.24636	5e-05	0.0003055	yes	LOC_Os02g51320	helix-loop-helix DNA-binding domain containing protein, expressed
OsKitaake05g180901	Chr5:5965655-5968056	OK	2.0802	0.438511	-2.24604	0.0007	0.00323511	yes	LOC_Os05g10310	acid phosphatase, putative, expressed
OsKitaake09g096400	Chr9:14310417-14312848	OK	2.46741	0.520254	-2.24571	5e-05	0.0003055	yes	LOC_Os09g24530	ribulose-1,5 bisphosphate carboxylase/oxygenase large subunit N-methyltransferase, chloroplast precursor, putative, expressed
OsKitaake01g239800	Chr1:24824525-24827586	OK	94.7641	20.0084	-2.24373	5e-05	0.0003055	yes	LOC_Os01g42520	expressed protein
OsKitaake11g183100	Chr11:23085976-23091075	OK	4.67264	0.988196	-2.24137	5e-05	0.0003055	yes	LOC_Os11g38010	targeting protein for Xklp2, putative, expressed
OsKitaake02g255200	Chr2:25880263-25884372	OK	12.5183	2.65192	-2.23893	5e-05	0.0003055	yes	LOC_Os02g41780	transporter-related, putative, expressed
OsKitaake09g018800	Chr9:3628677-3630670	OK	2.76653	0.58655	-2.23775	5e-05	0.0003055	yes	LOC_Os05g11370	expressed protein
OsKitaake05g198900	Chr5:24498534-24501786	OK	29.8112	6.33376	-2.23472	5e-05	0.0003055	yes	LOC_Os05g41640	phosphoglycerate kinase protein, putative, expressed
OsKitaake05g141000	Chr5:18151409-18156171	OK	333.75	71.0251	-2.23237	5e-05	0.0003055	yes	LOC_Os05g31140	glycosyl hydrolases family 17, putative, expressed
OsKitaake01g267200	Chr1:27456735-27457885	OK	7.00647	1.4911	-2.23231	5e-05	0.0003055	yes	LOC_Os01g46870	AP2 domain containing protein, expressed
OsKitaake08g192700	Chr8:24703204-24704759	OK	3.2941	0.701296	-2.23179	5e-05	0.0003055	yes	LOC_Os08g37990	expressed protein
OsKitaake04g116800	Chr4:21176722-21178632	OK	10.2498	2.18653	-2.22888	5e-05	0.0003055	yes	LOC_Os04g33260	expressed protein
OsKitaake02g205300	Chr2:21287358-21291353	OK	5.8125	1.24107	-2.22757	5e-05	0.0003055	yes	LOC_Os02g34810	OsAPx8 - Thylakoid-bound Ascorbate Peroxidase encoding gene 5,8, expressed
OsKitaake03g180700	Chr3:13671098-13675439	OK	3.20105	0.684816	-2.22476	5e-05	0.0003055	yes	LOC_Os03g23935	WD domain, G-beta repeat domain containing protein, expressed
OsKitaake08g244200	Chr8:28562192-28563117	OK	4.28802	0.920668	-2.21956	5e-05	0.0003055	yes	LOC_Os08g43920	carrier, putative, expressed
OsKitaake09g025800	Chr9:4533640-4536616	OK	1.16661	0.250649	-2.21859	0.007	0.0233134	yes	LOC_Os09g08710	expressed protein
OsKitaake08g238700	Chr8:28268860-28271913	OK	7.30265	1.57212	-2.21571	5e-05	0.0003055	yes	LOC_Os08g43350	NC domain-containing protein, putative, expressed
OsKitaake02g276900	Chr2:27540455-27541291	OK	1146.94	249.811	-2.19889	5e-05	0.0003055	yes	LOC_Os02g44310	LTPL112 - Protease inhibitor/seed storage/LTP family protein precursor, expressed
OsKitaake01g332100	Chr1:32715140-32715728	OK	3.34401	0.728753	-2.19808	0.0073	0.0241405	yes	LOC_Os01g55370	expressed protein
OsKitaake08g128500	Chr8:16922081-16922659	OK	12.8038	2.79217	-2.19711	5e-05	0.0003055	yes	LOC_Os08g27020	expressed protein
OsKitaake03g130800	Chr3:9618410-9619576	OK	32.854	7.18767	-2.19247	5e-05	0.0003055	yes	LOC_Os03g17070	ATP synthase B chain, chloroplast precursor, putative, expressed
OsKitaake02g354000	Chr2:34069763-34071917	OK	11.2164	2.45811	-2.18999	5e-05	0.0003055	yes	LOC_Os02g53690	growth regulating factor protein, putative, expressed
OsKitaake04g049000	Chr4:9348245-9349731	OK	33.4671	7.35115	-2.1867	5e-05	0.0003055	yes	LOC_Os04g15840	expansin precursor, putative, expressed
OsKitaake07g251500	Chr7:26964654-26966794	OK	3.66733	0.8058	-2.18624	5e-05	0.0003055	yes	LOC_Os07g45260	glycosyl transferase 8 domain containing protein, putative, expressed
OsKitaake02g011400	Chr2:811679-813615	OK	9.71287	2.13854	-2.18327	5e-05	0.0003055	yes	LOC_Os02g02370	myb-like DNA-binding domain containing protein, putative, expressed
OsKitaake08g081600	Chr8:8900146-8908764	OK	3.95964	0.872523	-2.1821	0.00795	0.0259231	yes	LOC_Os08g14450	RNA polymerase sigma factor, putative, expressed
OsKitaake06g236500	Chr6:26345324-26348027	OK	7.56939	1.66842	-2.1817	5e-05	0.0003055	yes
OsKitaake09g183900	Chr9:21249372-21251625	OK	8.54851	1.88803	-2.17879	5e-05	0.0003055	yes	LOC_Os09g37180	transferase family protein, putative, expressed
OsKitaake12g075400	Chr12:6544881-6548828	OK	12.3666	2.73632	-2.17614	5e-05	0.0003055	yes	LOC_Os12g12600	dirigent, putative, expressed
OsKitaake04g316100	Chr4:36385262-36387580	OK	3.41589	0.757495	-2.17295	5e-05	0.0003055	yes	LOC_Os04g58840	Eukaryotic aspartyl protease domain containing protein, expressed
OsKitaake04g271400	Chr4:33252739-33254962	OK	1.3085	0.290294	-2.17232	0.0118	0.0358452	yes	LOC_Os04g53580	P21-Rho-binding domain containing protein, putative, expressed
OsKitaake08g239100	Chr8:28296172-28298514	OK	3.63039	0.805533	-2.17211	5e-05	0.0003055	yes	LOC_Os08g43390	cytochrome P450, putative, expressed
OsKitaake02g183300	Chr2:18480203-18483693	OK	2.93365	0.650944	-2.17209	5e-05	0.0003055	yes	LOC_Os02g30650	heavy metal-associated domain containing protein, expressed
OsKitaake03g012000	Chr3:762461-766887	OK	7.94	1.76587	-2.16876	5e-05	0.0003055	yes	LOC_Os03g02240	AT-GTL1, putative, expressed
OsKitaake03g003200	Chr3:218328-219120	OK	12.2527	2.72943	-2.16643	5e-05	0.0003055	yes	LOC_Os03g01300	LTPL114 - Protease inhibitor/seed storage/LTP family protein precursor, expressed
OsKitaake03g410400	Chr3:36784378-36786325	OK	11.5088	2.56618	-2.16505	5e-05	0.0003055	yes	LOC_Os03g62630	ribosomal protein S6, putative, expressed
OsKitaake07g284400	Chr7:29513964-29516983	OK	1.10979	0.249121	-2.15537	0.0011	0.00478343	yes	LOC_Os07g49310	omega-3 fatty acid desaturase, chloroplast precursor, putative, expressed
OsKitaake01g481800	Chr1:43485592-43487279	OK	11.3546	2.55563	-2.15153	5e-05	0.0003055	yes	LOC_Os01g73110	expressed protein
OsKitaake09g043000	Chr9:7582614-7583801	OK	731.488	165.023	-2.14817	5e-05	0.0003055	yes
OsKitaake05g175200	Chr5:21568920-21570966	OK	24.7924	5.60466	-2.1452	5e-05	0.0003055	yes	LOC_Os05g36260	soluble inorganic pyrophosphatase, putative, expressed
OsKitaake11g237700	Chr11:29027677-29034385	OK	32.1047	7.26888	-2.14298	5e-05	0.0003055	yes	LOC_Os11g46880	protein kinase domain containing protein, expressed
OsKitaake05g173900	Chr5:21399130-21402459	OK	7.18912	1.6312	-2.13988	5e-05	0.0003055	yes	LOC_Os05g36050	serine/threonine-protein kinase, putative, expressed
OsKitaake10g188100	Chr10:22742631-22745273	OK	16.0978	3.65483	-2.13898	5e-05	0.0003055	yes	LOC_Os10g40810	GATA zinc finger domain containing protein, expressed
OsKitaake03g126700	Chr3:9294404-9297179	OK	1.00616	0.22862	-2.13784	0.0049	0.0172129	yes	LOC_Os03g16610	laccase precursor protein, putative, expressed
OsKitaake12g059600	Chr12:4339097-4340077	OK	1.36801	0.310895	-2.13758	0.0043	0.0154356	yes	LOC_Os12g08340	stress responsive protein, putative, expressed
OsKitaake09g125600	Chr9:16930680-16932289	OK	3.33679	0.758884	-2.13651	0.00045	0.00219985	yes	LOC_Os09g28340	expressed protein
OsKitaake01g012800	Chr1:1091332-1094596	OK	16.3203	3.71332	-2.13589	5e-05	0.0003055	yes	LOC_Os01g02900	glycosyltransferase, putative, expressed
OsKitaake05g206300	Chr5:23615019-23616986	OK	22.9301	5.21761	-2.13578	5e-05	0.0003055	yes	LOC_Os05g39990	expansin precursor, putative, expressed
OsKitaake01g459966	Chr1:41966882-41967622	OK	16.7893	3.82739	-2.13311	5e-05	0.0003055	yes	LOC_Os01g70690	RALFL1 - Rapid ALkalinization Factor RALF family protein precursor, putative, expressed
OsKitaake11g013300	Chr11:1082650-1088301	OK	2.02826	0.463192	-2.13056	5e-05	0.0003055	yes	LOC_Os11g03160	glycosyl transferase, family 8, putative, expressed
OsKitaake08g018500	Chr8:1494317-1496432	OK	1.27549	0.291332	-2.13031	0.01225	0.0369252	yes	LOC_Os08g03270	zinc finger family protein, putative, expressed
OsKitaake09g122500	Chr9:16660774-16664568	OK	12.9458	2.95946	-2.12908	5e-05	0.0003055	yes	LOC_Os09g27890	lysM domain-containing GPI-anchored protein precursor, putative, expressed
OsKitaake07g092600	Chr7:8688688-8702757	OK	3.54247	0.810454	-2.12795	0.0001	0.000580162	yes	LOC_Os07g15230	expressed protein
OsKitaake02g248400	Chr2:25216519-25222600	OK	1.57614	0.360665	-2.12767	5e-05	0.0003055	yes	LOC_Os02g40410	expressed protein
OsKitaake07g273000	Chr7:28656615-28658295	OK	74.6038	17.0975	-2.12547	5e-05	0.0003055	yes	LOC_Os07g48020	peroxidase precursor, putative, expressed
OsKitaake01g363900	Chr1:34657601-34659979	OK	4.63595	1.06435	-2.1229	5e-05	0.0003055	yes	LOC_Os01g58470	expressed protein
OsKitaake08g177300	Chr8:23110850-23113348	OK	35.1323	8.0749	-2.12128	5e-05	0.0003055	yes	LOC_Os08g35710	expressed protein
OsKitaake12g105500	Chr12:12109609-12110919	OK	3.68429	0.846882	-2.12115	0.0006	0.00283451	yes	LOC_Os04g17479	expressed protein
OsKitaake01g004900	Chr1:341289-343232	OK	2.73312	0.629614	-2.11801	5e-05	0.0003055	yes	LOC_Os01g01660	isoflavone reductase, putative, expressed
OsKitaake07g183400	Chr7:21815037-21820103	OK	1.60794	0.37064	-2.11713	5e-05	0.0003055	yes	LOC_Os07g36630	CSLF8 - cellulose synthase-like family F; beta1,3;1,4 glucan synthase, expressed
OsKitaake10g185700	Chr10:22496900-22497659	OK	569.515	131.285	-2.11704	5e-05	0.0003055	yes	LOC_Os10g40530	LTPL146 - Protease inhibitor/seed storage/LTP family protein precursor, expressed
OsKitaake03g154600	Chr3:11259124-11260215	OK	14.1479	3.26174	-2.11688	5e-05	0.0003055	yes	LOC_Os03g19780	expressed protein
OsKitaake02g031200	Chr2:2056552-2059178	OK	7.41636	1.71246	-2.11464	5e-05	0.0003055	yes	LOC_Os02g04540	retrotransposon protein, putative, unclassified, expressed
OsKitaake02g180000	Chr2:18092603-18097526	OK	2.00407	0.463142	-2.11341	5e-05	0.0003055	yes	LOC_Os02g30080	cytochrome P450, putative, expressed
OsKitaake09g166800	Chr9:19990873-19992730	OK	2.37904	0.549957	-2.11299	0.00285	0.0108273	yes	LOC_Os09g34270	UDP-glucoronosyl and UDP-glucosyl transferase domain containing protein, expressed
OsKitaake11g182400	Chr11:22970398-22977439	OK	20.7769	4.80458	-2.1125	5e-05	0.0003055	yes	LOC_Os11g37970	WIP5 - Wound-induced protein precursor, expressed
OsKitaake12g143400	Chr12:19222053-19224389	OK	22.0224	5.11019	-2.10752	5e-05	0.0003055	yes	LOC_Os12g32620	OsWLIM1 - LIM domain protein, putative actin-binding protein and transcription factor, expressed
OsKitaake03g268400	Chr3:25435802-25437607	OK	8.45036	1.96165	-2.10695	5e-05	0.0003055	yes	LOC_Os03g44020	AGC_PVPK_like_kin82y.9 - ACG kinases include homologs to PKA, PKG and PKC, expressed
OsKitaake10g194000	Chr10:23068194-23070792	OK	8.94195	2.07724	-2.10592	5e-05	0.0003055	yes	LOC_Os10g41430	cyclin, putative, expressed
OsKitaake12g183800	Chr12:23066091-23067449	OK	3.03175	0.704378	-2.10573	0.00405	0.0146804	yes	LOC_Os12g38320	expressed protein
OsKitaake08g045800	Chr8:3980296-3982412	OK	1.80373	0.419206	-2.10525	0.0002	0.00108424	yes	LOC_Os08g07060	CRR6, putative, expressed
OsKitaake09g132400	Chr9:17562343-17570905	OK	6.9153	1.6075	-2.10497	0.0082	0.026573	yes	LOC_Os09g29360	helix-loop-helix DNA-binding protein, putative, expressed
OsKitaake03g278400	Chr3:27019870-27024096	OK	97.6093	22.7157	-2.10333	5e-05	0.0003055	yes	LOC_Os03g45920	tubulin/FtsZ domain containing protein, putative, expressed
OsKitaake01g322400	Chr1:31985666-31987988	OK	8.35346	1.94473	-2.1028	5e-05	0.0003055	yes	LOC_Os01g54210	GATA zinc finger domain containing protein, expressed
OsKitaake02g009900	Chr2:672307-673867	OK	5.21664	1.21517	-2.10196	5e-05	0.0003055	yes	LOC_Os02g02160	expressed protein
OsKitaake03g017700	Chr3:1131300-1138731	OK	2.32821	0.543661	-2.09844	0.00115	0.00497269	yes	LOC_Os03g02820	expressed protein
OsKitaake03g226000	Chr3:18777568-18779253	OK	1.75118	0.40959	-2.09607	0.00145	0.00606023	yes	LOC_Os03g32100	spotted leaf 11, putative, expressed
OsKitaake09g075000	Chr9:11773677-11774727	OK	50.5637	11.8574	-2.09231	5e-05	0.0003055	yes	LOC_Os09g20220	glutathione S-transferase, putative, expressed
OsKitaake04g034200	Chr4:6746534-6746753	OK	179.666	42.1839	-2.09055	0.00025	0.00131806	yes	LOC_Os04g11050	expressed protein
OsKitaake06g181100	Chr6:20272954-20274502	OK	36.1313	8.49996	-2.08772	5e-05	0.0003055	yes	LOC_Os06g35480	peroxidase precursor, putative, expressed
OsKitaake05g244600	Chr5:27139201-27143481	OK	2.63157	0.619215	-2.08741	0.00025	0.00131806	yes	LOC_Os05g46370	bHelix-loop-helix transcription factor, putative, expressed
OsKitaake08g032400	Chr8:2946961-2949918	OK	2.69164	0.633679	-2.08666	5e-05	0.0003055	yes	LOC_Os08g05520	myb-like DNA-binding domain containing protein, putative, expressed
OsKitaake05g251100	Chr5:27548632-27549353	OK	5.56522	1.31125	-2.0855	5e-05	0.0003055	yes	LOC_Os01g62605	expressed protein
OsKitaake11g208700	Chr11:25943696-25945336	OK	1.86468	0.439685	-2.08438	0.00685	0.0229168	yes	LOC_Os11g41840	transporter family protein, putative, expressed
OsKitaake11g000600	Chr11:170245-171226	OK	1.63294	0.38551	-2.08264	0.01695	0.0482123	yes	LOC_Os11g01410	ammonium transporter protein, putative, expressed
OsKitaake01g298600	Chr1:30302703-30303890	OK	6.00703	1.41871	-2.08208	5e-05	0.0003055	yes	LOC_Os01g51310	expressed protein
OsKitaake08g205400	Chr8:25856961-25858731	OK	2.91402	0.690053	-2.07823	0.0002	0.00108424	yes	LOC_Os08g39550	polygalacturonase inhibitor 2 precursor, putative, expressed
OsKitaake09g169500	Chr9:20170379-20171540	OK	2.94096	0.696588	-2.07791	0.0007	0.00323511	yes	LOC_Os09g35020	AP2 domain containing protein, expressed
OsKitaake08g106400	Chr8:12305182-12306969	OK	2.98663	0.709306	-2.07404	5e-05	0.0003055	yes	LOC_Os08g20130	flavonol sulfotransferase, putative, expressed
OsKitaake09g177900	Chr9:20851865-20853155	OK	7.51306	1.78457	-2.07382	5e-05	0.0003055	yes	LOC_Os09g36490	expressed protein
OsKitaake10g066800	Chr10:11304235-11306929	OK	2.55157	0.606607	-2.07255	5e-05	0.0003055	yes	LOC_Os10g21090	ATP binding protein, putative, expressed
OsKitaake08g203600	Chr8:25695076-25696554	OK	52.6604	12.5362	-2.07061	5e-05	0.0003055	yes	LOC_Os08g39330	skin secretory protein xP2 precursor, putative, expressed
OsKitaake04g255800	Chr4:32168132-32170565	OK	2.82858	0.673757	-2.06978	0.00085	0.00384485	yes	LOC_Os04g51990	transferase family domain containing protein, expressed
OsKitaake06g153600	Chr6:15907507-15911985	OK	6.37944	1.52016	-2.06921	5e-05	0.0003055	yes
OsKitaake01g467200	Chr1:42415540-42417047	OK	16.5891	3.95363	-2.06899	5e-05	0.0003055	yes	LOC_Os01g71380	glycosyl hydrolases family 17, putative, expressed
OsKitaake03g318600	Chr3:30374670-30377036	OK	19.2396	4.58807	-2.06812	5e-05	0.0003055	yes	LOC_Os03g51150	expressed protein
OsKitaake10g090100	Chr10:14445285-14447356	OK	11.4296	2.72767	-2.06704	5e-05	0.0003055	yes	LOC_Os10g26500	homeobox associated leucine zipper, putative, expressed
OsKitaake04g280700	Chr4:33773715-33780768	OK	29.7017	7.1096	-2.0627	5e-05	0.0003055	yes	LOC_Os04g54810	beta-D-xylosidase, putative, expressed
OsKitaake02g122500	Chr2:10216078-10224796	OK	12.8316	3.08074	-2.05835	5e-05	0.0003055	yes	LOC_Os02g17620	isochorismatase family protein, putative, expressed
OsKitaake01g018800	Chr1:1552512-1556727	OK	2.57287	0.618869	-2.05567	5e-05	0.0003055	yes	LOC_Os01g03640	multicopper oxidase domain containing protein, expressed
OsKitaake08g106500	Chr8:12353842-12359672	OK	1.48949	0.358978	-2.05285	5e-05	0.0003055	yes	LOC_Os08g20200	male sterility protein, putative, expressed
OsKitaake10g179100	Chr10:22101514-22103739	OK	2.25607	0.54391	-2.05237	5e-05	0.0003055	yes	LOC_Os10g39800	expressed protein
OsKitaake08g128400	Chr8:16915561-16919768	OK	2.90694	0.701186	-2.05163	5e-05	0.0003055	yes	LOC_Os08g27010	APE1, putative, expressed
OsKitaake12g018300	Chr12:1250072-1252724	OK	1.80506	0.43571	-2.05061	5e-05	0.0003055	yes	LOC_Os12g03130	CDC45A - Putative DNA replication initiation protein, expressed
OsKitaake03g327700	Chr3:31192685-31196542	OK	1.94592	0.469985	-2.04977	0.0001	0.000580162	yes	LOC_Os03g52320	GRF-interacting factor 1, putative, expressed
OsKitaake12g186600	Chr12:23299722-23300363	OK	160.616	38.7923	-2.04977	5e-05	0.0003055	yes	LOC_Os12g38670	transposon protein, putative, CACTA, En/Spm sub-class, expressed
OsKitaake02g042400	Chr2:2977583-2979977	OK	2.78461	0.672864	-2.04909	0.0003	0.00154344	yes	LOC_Os02g05890	EMB1303, putative, expressed
OsKitaake01g028500	Chr1:2301072-2310618	OK	1.31505	0.317812	-2.04887	0.0056	0.0192904	yes	LOC_Os01g04900	peptidase M50 family protein, putative, expressed
OsKitaake06g174100	Chr6:19325740-19326807	OK	14.7735	3.57302	-2.04779	5e-05	0.0003055	yes	LOC_Os06g33880	expressed protein
OsKitaake01g096000	Chr1:7642507-7644100	OK	6.11571	1.48567	-2.0414	5e-05	0.0003055	yes	LOC_Os01g13480	glutaredoxin, putative, expressed
OsKitaake01g154500	Chr1:12945945-12951214	OK	1.38452	0.33634	-2.0414	0.00495	0.0173488	yes	LOC_Os01g22660	GDSL-like lipase/acylhydrolase, putative, expressed
OsKitaake02g098900	Chr2:7411713-7413110	OK	2.02683	0.493122	-2.03921	0.0017	0.00695499	yes	LOC_Os02g13660	meiosis 5, putative, expressed
OsKitaake07g087100	Chr7:7896991-7901653	OK	1.34933	0.328429	-2.03859	0.0001	0.000580162	yes	LOC_Os07g13980	glucose-1-phosphate adenylyltransferase large subunit, putative, expressed
OsKitaake04g195600	Chr4:26954230-26960876	OK	1.77562	0.432217	-2.0385	0.0082	0.026573	yes	LOC_Os04g43420	PTAC5, putative, expressed
OsKitaake02g118300	Chr2:9695249-9696447	OK	5.65499	1.37655	-2.03847	5e-05	0.0003055	yes	LOC_Os02g16800	expansin precursor, putative, expressed
OsKitaake03g191400	Chr3:14718993-14720673	OK	1.55146	0.377799	-2.03794	0.01365	0.0403641	yes	LOC_Os03g25360	peroxidase precursor, putative, expressed
OsKitaake11g046200	Chr11:3323078-3325194	OK	13.3476	3.25596	-2.03543	5e-05	0.0003055	yes	LOC_Os11g06820	transmembrane amino acid transporter protein, putative, expressed	OsAUX5
OsKitaake03g316900	Chr3:30216870-30222137	OK	11.4486	2.79332	-2.03511	5e-05	0.0003055	yes	LOC_Os03g50970	retrotransposon protein, putative, Ty1-copia subclass, expressed
OsKitaake02g398600	Chr2:37115221-37117211	OK	11.983	2.92637	-2.0338	5e-05	0.0003055	yes	LOC_Os02g58720	peroxidase precursor, putative, expressed
OsKitaake02g384400	Chr2:36315208-36323552	OK	38.4919	9.40173	-2.03356	5e-05	0.0003055	yes	LOC_Os02g57280	CBS domain containing membrane protein, putative, expressed
OsKitaake02g270100	Chr2:27054945-27056061	OK	110.094	26.8962	-2.03325	5e-05	0.0003055	yes
OsKitaake09g151000	Chr9:18919368-18921482	OK	1.52508	0.372689	-2.03284	0.00915	0.0290817	yes	LOC_Os09g32150	expressed protein
OsKitaake02g232500	Chr2:23683961-23686090	OK	5.27307	1.28892	-2.03249	5e-05	0.0003055	yes	LOC_Os02g38410	ubiquitin family protein, putative, expressed
OsKitaake07g183900	Chr7:21937588-21940873	OK	13.9244	3.40549	-2.03168	5e-05	0.0003055	yes	LOC_Os07g36750	CSLF3 - cellulose synthase-like family F; beta1,3;1,4 glucan synthase, expressed
OsKitaake02g289200	Chr2:28739669-28741186	OK	6.27125	1.53431	-2.03117	5e-05	0.0003055	yes	LOC_Os02g45890	sulfotransferase domain containing protein, expressed
OsKitaake10g004500	Chr10:661442-664735	OK	140.436	34.4338	-2.02801	5e-05	0.0003055	yes	LOC_Os10g02040	peroxidase precursor, putative, expressed
OsKitaake10g058500	Chr10:10030528-10032929	OK	2.78482	0.683162	-2.02729	0.0001	0.000580162	yes	LOC_Os04g22270	expressed protein
OsKitaake09g042900	Chr9:7553037-7556191	OK	20.8925	5.13021	-2.02589	5e-05	0.0003055	yes	LOC_Os09g12840	plant protein of unknown function domain containing protein, expressed
OsKitaake03g190700	Chr3:14669489-14670999	OK	16.6368	4.0911	-2.02381	5e-05	0.0003055	yes	LOC_Os03g25300	peroxidase precursor, putative, expressed
OsKitaake05g077000	Chr5:7716859-7726900	OK	1.39168	0.342304	-2.02347	0.00105	0.00459669	yes	LOC_Os05g13320	C4-dicarboxylate transporter/malic acid transport protein, expressed
OsKitaake03g191100	Chr3:14704651-14706546	OK	5.58808	1.37482	-2.02311	5e-05	0.0003055	yes	LOC_Os03g25340	peroxidase precursor, putative, expressed
OsKitaake06g134900	Chr6:12618763-12619564	OK	35.4829	8.73729	-2.02186	5e-05	0.0003055	yes	LOC_Os06g21410	arabinogalactan peptide 23 precursor, putative, expressed
OsKitaake03g181700	Chr3:13727780-13730559	OK	10.9199	2.69232	-2.02004	5e-05	0.0003055	yes	LOC_Os03g24020	ribosomal protein L6, putative, expressed
OsKitaake06g207300	Chr6:23513156-23516229	OK	18.1019	4.46879	-2.01819	5e-05	0.0003055	yes	LOC_Os06g40180	phospholipase D, putative, expressed
OsKitaake04g155500	Chr4:24184736-24186027	OK	5.34737	1.32277	-2.01527	0.00045	0.00219985	yes	LOC_Os04g38690	membrane associated DUF588 domain containing protein, putative, expressed
OsKitaake06g181300	Chr6:20302155-20303885	OK	150.228	37.1851	-2.01436	5e-05	0.0003055	yes	LOC_Os06g35520	peroxidase precursor, putative, expressed
OsKitaake08g136100	Chr8:18277492-18281045	OK	17.9762	4.4503	-2.01411	5e-05	0.0003055	yes	LOC_Os08g28880	patatin, putative, expressed
OsKitaake02g126500	Chr2:10796293-10798205	OK	46.745	11.5777	-2.01346	5e-05	0.0003055	yes	LOC_Os02g18410	salt stress root protein RS1, putative, expressed
OsKitaake05g216200	Chr5:24246977-24248321	OK	5.60122	1.38986	-2.0108	5e-05	0.0003055	yes	LOC_Os05g41190	expressed protein
OsKitaake06g246000	Chr6:27321637-27322476	OK	11.3915	2.83626	-2.0059	5e-05	0.0003055	yes	LOC_Os06g45610	expressed protein
OsKitaake07g047900	Chr7:3716940-3719086	OK	4.15555	1.03568	-2.00446	5e-05	0.0003055	yes	LOC_Os07g07540	SHOOT1 protein, putative, expressed
OsKitaake04g103501	Chr4:19851680-19852491	OK	36.5545	9.12069	-2.00284	5e-05	0.0003055	yes	LOC_Os04g31520	RALFL21 - Rapid ALkalinization Factor RALF family protein precursor, expressed
OsKitaake03g136900	Chr3:10005661-10008620	OK	44.7555	11.1992	-1.99867	5e-05	0.0003055	yes	LOC_Os03g17760	RNA recognition motif containing protein, putative, expressed
OsKitaake05g277500	Chr5:29255162-29256615	OK	4.73396	1.18466	-1.99857	0.00015	0.000837468	yes	LOC_Os05g50500	secretory protein, putative, expressed
OsKitaake02g145200	Chr2:13025233-13026396	OK	3.6201	0.909468	-1.99293	0.0011	0.00478343	yes	LOC_Os02g21640	expressed protein
OsKitaake02g261100	Chr2:26259105-26260972	OK	1.45688	0.366082	-1.99264	0.00445	0.0158892	yes	LOC_Os02g42430	GEM, putative, expressed
OsKitaake11g103401	Chr11:10216311-10217343	OK	1.79941	0.452754	-1.99072	0.0038	0.0139008	yes
OsKitaake06g100000	Chr6:7835742-7839313	OK	10.8327	2.72668	-1.99018	5e-05	0.0003055	yes	LOC_Os02g50490	endoglucanase, putative, expressed
OsKitaake03g036600	Chr3:2586371-2589939	OK	16.6645	4.2	-1.98832	5e-05	0.0003055	yes	LOC_Os03g05140	receptor-like protein kinase 2 precursor, putative, expressed
OsKitaake07g276100	Chr7:28902031-28903900	OK	19.3439	4.88819	-1.9845	5e-05	0.0003055	yes	LOC_Os07g48390	proline-rich protein, putative, expressed
OsKitaake09g061100	Chr9:10033282-10035498	OK	25.3894	6.4191	-1.98378	5e-05	0.0003055	yes	LOC_Os09g16920	desaturase/cytochrome b5 protein, putative, expressed
OsKitaake11g066100	Chr11:5248323-5251860	OK	3.14379	0.795829	-1.98197	5e-05	0.0003055	yes	LOC_Os11g09970	OsFBX411 - F-box domain containing protein, expressed
OsKitaake10g180700	Chr10:22167972-22173124	OK	2.60608	0.660168	-1.98097	5e-05	0.0003055	yes	LOC_Os10g39930	cytochrome P450 97B2, putative, expressed
OsKitaake02g385100	Chr2:36354735-36355939	OK	14.6737	3.7212	-1.9794	5e-05	0.0003055	yes	LOC_Os02g57350	expressed protein
OsKitaake04g229300	Chr4:29868233-29869062	OK	4.19504	1.06387	-1.97937	0.00365	0.0134183	yes	LOC_Os04g48020	3-hexulose-6-phosphate isomerase, putative, expressed
OsKitaake04g099400	Chr4:19411526-19415333	OK	8.02986	2.037	-1.97893	5e-05	0.0003055	yes	LOC_Os04g30800	ER lumen protein retaining receptor, putative, expressed
OsKitaake05g011100	Chr5:899655-903028	OK	45.886	11.6689	-1.97538	5e-05	0.0003055	yes	LOC_Os05g02310	soluble inorganic pyrophosphatase, putative, expressed
OsKitaake01g130800	Chr1:10462298-10466495	OK	2.86124	0.728202	-1.97423	5e-05	0.0003055	yes	LOC_Os01g18320	protoporphyrinogen oxidase, chloroplast precursor, putative, expressed
OsKitaake05g060000	Chr5:5596010-5599577	OK	10.6516	2.71218	-1.97354	5e-05	0.0003055	yes	LOC_Os05g09400	30S ribosomal protein S31, chloroplast precursor, putative, expressed
OsKitaake05g168200	Chr5:20991602-20992443	OK	3.72229	0.948742	-1.9721	0.00115	0.00497269	yes	LOC_Os05g35240	expressed protein
OsKitaake04g147900	Chr4:23565072-23567607	OK	9.36856	2.38809	-1.97197	5e-05	0.0003055	yes	LOC_Os04g37650	xyloglucan fucosyltransferase, putative, expressed
OsKitaake08g137600	Chr8:15397549-15402087	OK	1.62511	0.414787	-1.97009	5e-05	0.0003055	yes	LOC_Os08g29200	BURP domain containing protein, expressed
OsKitaake11g110500	Chr11:11856820-11859411	OK	12.5869	3.21407	-1.96945	5e-05	0.0003055	yes	LOC_Os11g20040	O-methyltransferase, putative, expressed
OsKitaake11g155600	Chr11:19877769-19880840	OK	178.11	45.5181	-1.96825	5e-05	0.0003055	yes	LOC_Os11g33270	glycosyl hydrolases family 16, putative, expressed
OsKitaake03g362000	Chr3:33656303-33659069	OK	20.7702	5.31332	-1.96683	5e-05	0.0003055	yes	LOC_Os03g56820	fatty acid hydroxylase, putative, expressed
OsKitaake07g212700	Chr7:24054929-24058360	OK	44.2604	11.3265	-1.96631	5e-05	0.0003055	yes
OsKitaake02g231400	Chr2:23582143-23585166	OK	4.81428	1.23306	-1.96508	5e-05	0.0003055	yes	LOC_Os02g38240	rhodanese family protein, putative, expressed
OsKitaake09g142900	Chr9:18336743-18338695	OK	57.9309	14.8488	-1.96399	5e-05	0.0003055	yes	LOC_Os09g30486	fasciclin domain containing protein, expressed
[truncated: 1,538 more rows]

## Sheet: Table S4
Table S4. Specifically enriched proteins in OsBAG6-FLAG expressed plants. Summary of pulled-down proteins identified specifically in CsVpro:OsBAG6-2xFLAG.
[truncated: 277 more rows]
